# Supplementary material for: Intra‐subtype heterogeneity shapes treatment response in KMT2A‐rearranged ALL across all age groups
Source: Hemasphere. 2026 Feb 19;10(2):e70324. doi: 10.1002/hem3.70324 (PMC12931199; doi:10.1002/hem3.70324)
Supplement: Supplementary file 1 — Supporting Information. [file HEM3-10-e70324-s003.xlsx]

## Sheet: S1-Patients
Table 1. Patient characteristics and data layer availability
ID	Cohort	age	age_group	Fusion	WBC	RNAseq	SNParray	DNA_capture	MRD	DRP	RNAseq previously published
I_001	UKSH	0.1	infant	KMT2A::MLLT1	1328800	yes	yes	no	no	no	-
I_002	UKSH	0.1	infant	KMT2A::AFF1	202000	yes	yes	yes	yes	yes	-
I_003	UKSH	0.1	infant	KMT2A::AFF1	273000	yes	yes	no	yes	yes	-
I_004	UKSH	0.1	infant	KMT2A::AFF1	379570	yes	yes	yes	yes	no	-
I_005	UKSH	0.1	infant	KMT2A::MLLT1	110750	yes	yes	yes	yes	yes	-
I_006	UKSH	0.1	infant	KMT2A::MLLT3	341000	yes	yes	no	no	no	-
I_007	UKSH	0.1	infant	KMT2A::MLLT1	510000	yes	yes	no	no	yes	-
I_008	UKSH	0.2	infant	KMT2A::MLLT10	525000	yes	no	no	no	no	-
I_009	UKSH	0.2	infant	KMT2A::AFF1	733500	yes	yes	no	no	no	-
I_010	UKSH	0.2	infant	KMT2A::AFF1	166630	yes	yes	no	yes	yes	-
I_011	UKSH	0.2	infant	KMT2A::MLLT3	270000	yes	no	no	no	no	-
I_012	UKSH	0.3	infant	KMT2A::MLLT10	22630	yes	no	yes	no	no	-
I_013	UKSH	0.3	infant	KMT2A::MLLT1	NA	yes	yes	no	no	no	-
I_014	UKSH	0.3	infant	KMT2A::MLLT1	464610	yes	yes	no	yes	no	-
I_015	UKSH	0.4	infant	KMT2A::AFF1	383000	yes	yes	yes	yes	yes	-
I_016	UKSH	0.4	infant	KMT2A::MLLT3	166450	yes	yes	yes	yes	no	-
I_017	UKSH	0.4	infant	KMT2A::AFF1	111000	yes	yes	no	yes	no	-
I_018	UKSH	0.4	infant	KMT2A::AFF1	93000	yes	yes	no	no	no	-
I_019	UKSH	0.4	infant	KMT2A::MLLT3	18000	yes	yes	yes	yes	yes	-
I_020	UKSH	0.4	infant	KMT2A::AFF1	447150	yes	yes	no	yes	yes	-
I_021	UKSH	0.4	infant	KMT2A::MLLT1	1325200	yes	yes	yes	yes	yes	-
I_022	UKSH	0.4	infant	KMT2A::AFF1	60800	yes	no	no	no	no	-
I_023	UKSH	0.4	infant	KMT2A::AFF1	336000	yes	yes	no	yes	yes	-
I_024	UKSH	0.5	infant	KMT2A::MLLT1	332000	yes	yes	yes	yes	yes	-
I_025	UKSH	0.5	infant	KMT2A::MLLT3	79400	yes	yes	no	yes	yes	-
I_026	UKSH	0.5	infant	KMT2A::MLLT3	440000	yes	no	no	no	no	-
I_027	UKSH	0.5	infant	KMT2A::AFF1	1011000	yes	no	no	yes	yes	-
I_028	UKSH	0.6	infant	KMT2A::ARSA	NA	yes	no	no	yes	yes	-
I_029	UKSH	0.7	infant	KMT2A::MLLT3	71690	yes	yes	yes	yes	yes	-
I_030	UKSH	0.7	infant	KMT2A::AFF1	404000	yes	no	yes	yes	yes	-
I_031	UKSH	0.7	infant	KMT2A::AFF1	5050	yes	no	no	yes	yes	-
I_032	UKSH	0.8	infant	KMT2A::MLLT1	741300	yes	no	no	no	no	-
I_033	UKSH	0.8	infant	KMT2A::MLLT3	250930	yes	yes	no	yes	no	-
I_034	UKSH	0.8	infant	KMT2A::MLLT3	126200	yes	yes	yes	yes	no	-
I_035	UKSH	0.8	infant	KMT2A::MLLT1	140400	yes	yes	yes	yes	yes	-
I_036	UKSH	0.9	infant	KMT2A::MLLT10	42400	yes	no	yes	no	no	-
I_037	UKSH	0.9	infant	KMT2A::AFF1	296200	yes	yes	no	no	no	-
I_038	UKSH	0.9	infant	KMT2A::AFF1	174000	yes	yes	no	yes	yes	-
I_039	UKSH	0.9	infant	KMT2A::MLLT3	176250	yes	yes	no	yes	no	-
I_040	UKSH	0.9	infant	KMT2A::AFF1	134000	yes	no	no	yes	yes	-
I_041	UKSH	0.9	infant	KMT2A::AFF1	144360	yes	no	no	yes	yes	-
I_042	UKSH	1	pediatric	KMT2A::AFF1	822250	yes	yes	no	yes	no	-
I_043	UKSH	1.1	pediatric	KMT2A::MLLT3	42450	yes	yes	no	yes	no	-
I_044	UKSH	1.1	pediatric	KMT2A::MLLT3	306900	yes	yes	no	yes	yes	-
I_045	UKSH	1.1	pediatric	KMT2A::AFF1	259000	yes	no	no	yes	yes	-
I_046	UKSH	1.1	pediatric	KMT2A::MLLT1	86000	yes	no	no	yes	no	-
I_047	UKSH	1.3	pediatric	KMT2A::MLLT10	298200	yes	no	no	no	no	-
I_048	UKSH	1.4	pediatric	KMT2A::MLLT1	11500	yes	no	no	yes	no	-
I_049	UKSH	1.4	pediatric	KMT2A::MLLT10	320800	yes	no	no	yes	yes	-
I_050	UKSH	1.5	pediatric	KMT2A::MLLT3	383000	yes	yes	no	no	yes	-
I_051	UKSH	1.6	pediatric	KMT2A::MLLT4	58200	yes	no	no	yes	no	-
I_052	UKSH	1.6	pediatric	KMT2A::USP2	NA	yes	no	no	no	no	-
I_053	UKSH	1.9	pediatric	KMT2A::MLLT10	13200	yes	no	yes	no	no	-
I_054	UKSH	1.9	pediatric	KMT2A::MLLT3	9400	yes	yes	no	no	no	-
I_055	UKSH	2	pediatric	KMT2A::USP2	NA	yes	no	no	no	no	-
I_056	UKSH	2	pediatric	NA	NA	yes	no	no	no	no	-
I_057	UKSH	3	pediatric	KMT2A::AFF1	136000	yes	yes	no	no	yes	-
I_058	UKSH	3.1	pediatric	KMT2A::AFF1	30190	yes	yes	yes	no	yes	-
I_059	UKSH	3.4	pediatric	KMT2A::MLLT1	127780	yes	yes	yes	no	no	-
I_060	UKSH	3.6	pediatric	KMT2A::MLLT3	20280	yes	yes	yes	yes	yes	-
I_061	UKSH	4.4	pediatric	KMT2A::AFF1	616000	yes	no	no	yes	yes	-
I_062	UKSH	4.5	pediatric	KMT2A::MLLT3	28000	yes	yes	yes	yes	yes	-
I_063	UKSH	4.6	pediatric	KMT2A::AFF1	203300	yes	yes	no	yes	yes	-
I_064	UKSH	5.2	pediatric	KMT2A::AFF1	284430	yes	yes	yes	no	yes	-
I_065	UKSH	5.4	pediatric	KMT2A::MLLT3	31800	yes	yes	yes	no	no	-
I_066	UKSH	5.8	pediatric	KMT2A::AFF1	279000	yes	no	no	yes	yes	-
I_067	UKSH	7.2	pediatric	KMT2A::AFF1	192000	yes	yes	no	yes	no	-
I_068	UKSH	8.4	pediatric	KMT2A::AFF1	585360	yes	no	no	yes	yes	-
I_069	UKSH	8.6	pediatric	KMT2A::MLLT1	78320	yes	yes	yes	no	yes	-
I_070	UKSH	9.6	pediatric	KMT2A::MLLT1	325100	yes	no	yes	no	yes	-
I_071	UKSH	11.1	pediatric	KMT2A::AFF1	520000	yes	yes	yes	yes	yes	-
I_072	UKSH	11.2	pediatric	KMT2A::AFF1	230800	yes	yes	no	yes	yes	-
I_073	UKSH	11.6	pediatric	KMT2A::AFF1	1e+05	yes	yes	no	yes	no	-
I_074	UKSH	12	pediatric	KMT2A::AFF1	NA	yes	no	no	no	no	-
I_075	UKSH	14.3	pediatric	KMT2A::AFF1	359000	yes	yes	no	yes	no	-
I_076	UKSH	15.6	pediatric	KMT2A::MLLT1	258500	yes	yes	no	no	yes	-
I_077	UKSH	16	pediatric	KMT2A::AFF1	298000	yes	no	yes	yes	yes	-
I_078	UKSH	16	pediatric	KMT2A::AFF1	NA	yes	yes	no	no	no	-
I_079	UKSH	16.3	pediatric	KMT2A::MLLT1	1400	yes	yes	yes	no	yes	-
I_080	UKSH	16.5	pediatric	KMT2A::MLLT1	47420	yes	yes	no	no	no	-
I_081	UKSH	16.7	pediatric	KMT2A::AFF1	2600	yes	yes	no	no	yes	-
I_082	UKSH	17.5	pediatric	KMT2A::AFF1	27010	yes	yes	no	no	yes	-
I_083	UKSH	17.6	pediatric	KMT2A::AFF1	97470	yes	yes	no	no	no	-
I_084	UKSH	19	adult	KMT2A::MLLT1	NA	yes	no	yes	no	no	-
I_085	UKSH	19	adult	KMT2A::MLLT1	75300	yes	no	yes	no	no	-
I_086	UKSH	20	adult	KMT2A::AFF1	142800	yes	yes	yes	yes	no	-
I_087	UKSH	22	adult	KMT2A::AFF1	261300	yes	yes	yes	no	yes	-
I_088	UKSH	22	adult	KMT2A::AFF1	404730	yes	yes	yes	no	yes	-
I_089	UKSH	22	adult	KMT2A::AFF1	60000	yes	yes	yes	no	no	-
I_090	UKSH	22	adult	KMT2A::AFF1	45300	yes	yes	yes	no	no	-
I_091	UKSH	23	adult	KMT2A::AFF1	731920	yes	yes	yes	no	yes	-
I_092	UKSH	24	adult	KMT2A::AFF1	NA	yes	no	no	no	no	https://doi.org/10.1038/s41375-019-0430-z
I_093	UKSH	25	adult	KMT2A::AFF1	318400	yes	yes	yes	no	yes	-
I_094	UKSH	25	adult	KMT2A::AFF1	163000	yes	yes	yes	no	yes	-
I_095	UKSH	25	adult	KMT2A::AFF1	392770	yes	no	yes	no	no	-
I_096	UKSH	31	adult	KMT2A::AFF1	58970	yes	yes	yes	yes	yes	-
I_097	UKSH	31	adult	KMT2A::AFF1	244220	yes	yes	yes	no	no	-
I_098	UKSH	31	adult	KMT2A::AFF1	300900	yes	no	yes	no	no	-
I_099	UKSH	32	adult	KMT2A::AFF1	123400	yes	yes	yes	no	yes	-
I_100	UKSH	32	adult	KMT2A::AFF1	NA	yes	yes	yes	no	yes	-
I_101	UKSH	32	adult	KMT2A::AFF1	65400	yes	yes	yes	no	no	-
I_102	UKSH	33	adult	KMT2A::AFF1	238700	yes	no	yes	yes	no	-
I_103	UKSH	35	adult	KMT2A::AFF1	352050	yes	yes	yes	yes	no	-
I_104	UKSH	38	adult	KMT2A::AFF1	108000	yes	yes	yes	no	no	-
I_105	UKSH	38	adult	KMT2A::AFF1	NA	yes	no	yes	no	no	-
I_106	UKSH	39	adult	KMT2A::AFF1	5100	yes	yes	yes	no	yes	-
I_107	UKSH	39	adult	KMT2A::AFF1	194800	yes	no	yes	yes	yes	-
I_108	UKSH	39	adult	KMT2A::AFF1	526620	yes	no	yes	yes	no	-
I_109	UKSH	39	adult	NA	290890	yes	no	yes	yes	no	-
I_110	UKSH	39	adult	KMT2A::AFF1	NA	yes	no	yes	yes	no	-
I_111	UKSH	40	adult	KMT2A::AFF1	NA	yes	yes	yes	yes	no	-
I_112	UKSH	40	adult	KMT2A::AFF1	232100	yes	yes	yes	no	yes	-
I_113	UKSH	41	adult	KMT2A::AFF1	218200	yes	yes	yes	yes	no	-
I_114	UKSH	42	adult	KMT2A::AFF1	184000	yes	yes	yes	yes	no	-
I_115	UKSH	42	adult	KMT2A::AFF1	129400	yes	yes	yes	yes	yes	-
I_116	UKSH	42	adult	KMT2A::AFF1	86000	yes	no	yes	yes	no	-
I_117	UKSH	43	adult	KMT2A::AFF1	46400	yes	yes	yes	yes	yes	-
I_118	UKSH	44	adult	KMT2A::AFF1	213000	yes	yes	yes	no	no	-
I_119	UKSH	44	adult	KMT2A::AFF1	NA	yes	no	no	no	no	https://doi.org/10.1038/s41375-019-0430-z
I_120	UKSH	44	adult	KMT2A::AFF1	NA	yes	yes	no	no	no	-
I_121	UKSH	44	adult	KMT2A::AFF1	NA	yes	no	yes	no	no	-
I_122	UKSH	46	adult	KMT2A::AFF1	9610	yes	yes	yes	no	no	-
I_123	UKSH	46	adult	KMT2A::AFF1	NA	yes	yes	yes	no	no	-
I_124	UKSH	47	adult	KMT2A::MLLT1	31000	yes	yes	yes	yes	yes	-
I_125	UKSH	48	adult	KMT2A::AFF1	44300	yes	yes	yes	yes	no	-
I_126	UKSH	48	adult	KMT2A::AFF1	224950	yes	yes	yes	yes	no	-
I_127	UKSH	49	adult	KMT2A::AFF1	62500	yes	no	yes	yes	no	-
I_128	UKSH	49	adult	KMT2A::UBASH3B	1120	yes	yes	yes	yes	no	-
I_129	UKSH	49	adult	KMT2A::AFF1	NA	yes	yes	no	no	no	-
I_130	UKSH	50	adult	KMT2A::AFF1	317100	yes	yes	yes	yes	no	-
I_131	UKSH	50	adult	KMT2A::AFF1	378160	yes	yes	yes	yes	no	-
I_132	UKSH	51	adult	KMT2A::AFF1	NA	yes	yes	yes	no	no	-
I_133	UKSH	52	adult	KMT2A::AFF1	NA	yes	yes	yes	no	yes	-
I_134	UKSH	52	adult	KMT2A::AFF1	645800	yes	yes	yes	no	yes	-
I_135	UKSH	52	adult	KMT2A::AFF1	86870	yes	yes	yes	yes	no	-
I_136	UKSH	52	adult	KMT2A::MLLT1	4010	yes	no	yes	yes	no	-
I_137	UKSH	54	adult	KMT2A::AFF1	NA	yes	yes	yes	yes	no	-
I_138	UKSH	54	adult	KMT2A::AFF1	NA	yes	no	no	no	no	-
I_139	UKSH	56	elderly	KMT2A::AFF1	NA	yes	yes	yes	no	no	-
I_140	UKSH	59	elderly	KMT2A::AFF1	NA	yes	yes	yes	no	yes	-
I_141	UKSH	61	elderly	KMT2A::AFF1	NA	yes	no	yes	yes	no	-
I_142	UKSH	62	elderly	KMT2A::AFF1	NA	yes	no	yes	yes	no	-
I_143	UKSH	64	elderly	KMT2A::MLLT1	NA	yes	yes	no	yes	no	https://doi.org/10.1038/s41375-019-0430-z
I_144	UKSH	66	elderly	KMT2A::AFF1	NA	yes	no	yes	no	no	-
I_145	UKSH	69	elderly	KMT2A::AFF1	NA	yes	yes	no	no	no	https://doi.org/10.1038/s41375-019-0430-z
I_146	UKSH	70	elderly	KMT2A::MLLT1	NA	yes	yes	no	no	no	https://doi.org/10.1038/s41375-019-0430-z
I_147	UKSH	74	elderly	KMT2A::AFF1	NA	yes	no	yes	no	no	-
I_148	UKSH	79	elderly	KMT2A::AFF1	NA	yes	no	no	no	no	https://doi.org/10.1038/s41375-019-0430-z
I_149	StJude	14	pediatric	KMT2A::AFF1	NA	yes	no	no	no	no	https://doi.org/10.1038/s41588-018-0315-5
I_150	StJude	16.9	pediatric	KMT2A::AFF1	NA	yes	no	no	no	no	https://doi.org/10.1038/s41588-018-0315-5
I_151	StJude	21.4	adult	KMT2A::AFF1	NA	yes	no	no	no	no	https://doi.org/10.1038/s41588-018-0315-5
I_152	StJude	1.1	pediatric	KMT2A::AFF1	NA	yes	no	no	no	no	https://doi.org/10.1038/s41588-018-0315-5
I_153	StJude	4	pediatric	KMT2A::DCPS	NA	yes	no	no	no	no	https://doi.org/10.1038/s41588-018-0315-5
I_154	StJude	1.9	pediatric	KMT2A::MLLT3	NA	yes	no	no	no	no	https://doi.org/10.1038/s41588-018-0315-5
I_155	StJude	57	elderly	KMT2A::MLLT1	NA	yes	no	no	no	no	https://doi.org/10.1038/s41588-018-0315-5
I_156	StJude	55	elderly	KMT2A::AFF1	NA	yes	no	no	no	no	https://doi.org/10.1038/s41588-018-0315-5
I_157	StJude	60	elderly	KMT2A::AFF1	NA	yes	no	no	no	no	https://doi.org/10.1038/s41588-018-0315-5
I_158	StJude	49	adult	KMT2A::AFF1	NA	yes	no	no	no	no	https://doi.org/10.1038/s41588-018-0315-5
I_159	StJude	64	elderly	KMT2A::AFF1	NA	yes	no	no	no	no	https://doi.org/10.1038/s41588-018-0315-5
I_160	StJude	40	adult	KMT2A::AFF1	NA	yes	no	no	no	no	https://doi.org/10.1038/s41588-018-0315-5
I_161	StJude	38	adult	KMT2A::AFF1	NA	yes	no	no	no	no	https://doi.org/10.1038/s41588-018-0315-5
I_162	StJude	44	adult	KMT2A::MLLT1	NA	yes	no	no	no	no	https://doi.org/10.1038/s41588-018-0315-5
I_163	StJude	62	elderly	KMT2A::AFF1	NA	yes	no	no	no	no	https://doi.org/10.1038/s41588-018-0315-5
I_164	StJude	32	adult	KMT2A::AFF1	NA	yes	no	no	no	no	https://doi.org/10.1038/s41588-018-0315-5
I_165	StJude	43	adult	KMT2A::AFF1	NA	yes	no	no	no	no	https://doi.org/10.1038/s41588-018-0315-5
I_166	StJude	20	adult	KMT2A::AFF1	NA	yes	no	no	no	no	https://doi.org/10.1038/s41588-018-0315-5
I_167	StJude	51	adult	KMT2A::AFF1	NA	yes	no	no	no	no	https://doi.org/10.1038/s41588-018-0315-5
I_168	StJude	1	pediatric	KMT2A::MLLT10	NA	yes	no	no	no	no	https://doi.org/10.1038/s41588-018-0315-5
I_169	StJude	38	adult	KMT2A::AFF1	NA	yes	no	no	no	no	https://doi.org/10.1038/s41588-018-0315-5
I_170	StJude	47	adult	KMT2A::AFF1	NA	yes	no	no	no	no	https://doi.org/10.1038/s41588-018-0315-5
I_171	StJude	33	adult	KMT2A::EPS15	NA	yes	no	no	no	no	https://doi.org/10.1038/s41588-018-0315-5
I_172	StJude	15	pediatric	KMT2A::AFF1	NA	yes	no	no	no	no	https://doi.org/10.1038/s41588-018-0315-5
I_173	StJude	58	elderly	KMT2A::AFF1	NA	yes	no	no	no	no	https://doi.org/10.1038/s41588-018-0315-5
I_174	StJude	79	elderly	KMT2A::MLLT1	NA	yes	no	no	no	no	https://doi.org/10.1038/s41588-018-0315-5
I_175	StJude	59	elderly	KMT2A::AFF1	NA	yes	no	no	no	no	https://doi.org/10.1038/s41588-018-0315-5
I_176	StJude	41	adult	KMT2A::AFF1	NA	yes	no	no	no	no	https://doi.org/10.1038/s41588-018-0315-5
I_177	StJude	46	adult	KMT2A::AFF1	NA	yes	no	no	no	no	https://doi.org/10.1038/s41588-018-0315-5
I_178	StJude	59	elderly	KMT2A::AFF1	NA	yes	no	no	no	no	https://doi.org/10.1038/s41588-018-0315-5
I_179	StJude	42	adult	KMT2A::AFF1	NA	yes	no	no	no	no	https://doi.org/10.1038/s41588-018-0315-5
I_180	StJude	69	elderly	KMT2A::AFF1	NA	yes	no	no	no	no	https://doi.org/10.1038/s41588-018-0315-5
I_181	StJude	67	elderly	KMT2A::AFF1	NA	yes	no	no	no	no	https://doi.org/10.1038/s41588-018-0315-5
I_182	StJude	79	elderly	KMT2A::MLLT1	NA	yes	no	no	no	no	https://doi.org/10.1038/s41588-018-0315-5
I_183	StJude	53	adult	KMT2A::AFF1	NA	yes	no	no	no	no	https://doi.org/10.1038/s41588-018-0315-5
I_184	StJude	70	elderly	KMT2A::AFF1	NA	yes	no	no	no	no	https://doi.org/10.1038/s41588-018-0315-5
I_185	StJude	55	elderly	KMT2A::AFF1	NA	yes	no	no	no	no	https://doi.org/10.1038/s41588-018-0315-5
I_186	StJude	55	elderly	KMT2A::AFF1	NA	yes	no	no	no	no	https://doi.org/10.1038/s41588-018-0315-5
I_187	StJude	42.5	adult	KMT2A::AFF1	NA	yes	no	no	no	no	https://doi.org/10.1038/s41588-018-0315-5
I_188	StJude	62.9	elderly	NA	NA	yes	no	no	no	no	https://doi.org/10.1038/s41588-018-0315-5
I_189	StJude	24	adult	KMT2A::AFF1	NA	yes	no	no	no	no	https://doi.org/10.1038/s41588-018-0315-5
I_190	StJude	45	adult	KMT2A::AFF1	NA	yes	no	no	no	no	https://doi.org/10.1038/s41588-018-0315-5
I_191	StJude	45	adult	KMT2A::MLLT1	NA	yes	no	no	no	no	https://doi.org/10.1038/s41588-018-0315-5
I_192	StJude	45	adult	KMT2A::AFF1	NA	yes	no	no	no	no	https://doi.org/10.1038/s41588-018-0315-5
I_193	StJude	43	adult	KMT2A::AFF1	NA	yes	no	no	no	no	https://doi.org/10.1038/s41588-018-0315-5
I_194	StJude	49	adult	KMT2A::AFF1	NA	yes	no	no	no	no	https://doi.org/10.1038/s41588-018-0315-5
I_195	StJude	57	elderly	KMT2A::MLLT1	NA	yes	no	no	no	no	https://doi.org/10.1038/s41588-018-0315-5
I_196	StJude	47	adult	KMT2A::EPS15	NA	yes	no	no	no	no	https://doi.org/10.1038/s41588-018-0315-5
I_197	StJude	33	adult	KMT2A::AFF1	NA	yes	no	no	no	no	https://doi.org/10.1038/s41588-018-0315-5
I_198	StJude	52	adult	KMT2A::AFF1	NA	yes	no	no	no	no	https://doi.org/10.1038/s41588-018-0315-5
I_199	StJude	43	adult	KMT2A::AFF1	NA	yes	no	no	no	no	https://doi.org/10.1038/s41588-018-0315-5
I_200	StJude	55	elderly	KMT2A::AFF1	NA	yes	no	no	no	no	https://doi.org/10.1038/s41588-018-0315-5
I_201	StJude	5	pediatric	KMT2A::MLLT3	NA	yes	no	no	no	no	https://doi.org/10.1038/s41588-018-0315-5
I_202	StJude	2	pediatric	KMT2A::AFF1	NA	yes	no	no	no	no	https://doi.org/10.1038/s41588-018-0315-5
I_203	StJude	1	pediatric	KMT2A::MLLT3	NA	yes	no	no	no	no	https://doi.org/10.1038/s41588-018-0315-5
I_204	StJude	14.7	pediatric	KMT2A::MLLT1	NA	yes	no	no	no	no	https://doi.org/10.1038/s41588-018-0315-5
I_205	StJude	29	adult	KMT2A::AFF1	NA	yes	no	no	no	no	https://doi.org/10.1038/s41588-018-0315-5
I_206	StJude	4.7	pediatric	KMT2A::AFF1	NA	yes	no	no	no	no	https://doi.org/10.1038/s41588-018-0315-5
I_207	StJude	8	pediatric	KMT2A::AFF1	NA	yes	no	no	no	no	https://doi.org/10.1038/s41588-018-0315-5
I_208	StJude	12	pediatric	KMT2A::AFF1	NA	yes	no	no	no	no	https://doi.org/10.1038/s41588-018-0315-5
I_209	StJude	43	adult	KMT2A::MLLT1	NA	yes	no	no	no	no	https://doi.org/10.1038/s41588-018-0315-5
I_210	StJude	56	elderly	NA	NA	yes	no	no	no	no	https://doi.org/10.1038/s41588-018-0315-5
I_211	StJude	57	elderly	KMT2A::AFF1	NA	yes	no	no	no	no	https://doi.org/10.1038/s41588-018-0315-5
I_212	StJude	40	adult	KMT2A::AFF1	NA	yes	no	no	no	no	https://doi.org/10.1038/s41588-018-0315-5
I_213	StJude	54	adult	KMT2A::AFF1	NA	yes	no	no	no	no	https://doi.org/10.1038/s41588-018-0315-5
I_214	StJude	55	elderly	KMT2A::MLLT1	NA	yes	no	no	no	no	https://doi.org/10.1038/s41588-018-0315-5
I_215	StJude	41	adult	KMT2A::AFF1	NA	yes	no	no	no	no	https://doi.org/10.1038/s41588-018-0315-5
I_216	StJude	40	adult	KMT2A::AFF1	NA	yes	no	no	no	no	https://doi.org/10.1038/s41588-018-0315-5
I_217	StJude	67	elderly	KMT2A::NRP2	NA	yes	no	no	no	no	https://doi.org/10.1038/s41588-018-0315-5
I_218	StJude	39	adult	KMT2A::AFF1	NA	yes	no	no	no	no	https://doi.org/10.1038/s41588-018-0315-5
I_219	StJude	54	adult	KMT2A::MLLT1	NA	yes	no	no	no	no	https://doi.org/10.1038/s41588-018-0315-5
I_220	StJude	44	adult	KMT2A::AFF1	NA	yes	no	no	no	no	https://doi.org/10.1038/s41588-018-0315-5
I_221	StJude	40	adult	KMT2A::AFF1	NA	yes	no	no	no	no	https://doi.org/10.1038/s41588-018-0315-5
I_222	StJude	46	adult	KMT2A::AFF1	NA	yes	no	no	no	no	https://doi.org/10.1038/s41588-018-0315-5
I_223	StJude	66	elderly	KMT2A::AFF1	NA	yes	no	no	no	no	https://doi.org/10.1038/s41588-018-0315-5
I_224	StJude	44	adult	KMT2A::AFF1	NA	yes	no	no	no	no	https://doi.org/10.1038/s41588-018-0315-5
I_225	StJude	56	elderly	KMT2A::AFF1	NA	yes	no	no	no	no	https://doi.org/10.1038/s41588-018-0315-5
I_226	StJude	51	adult	KMT2A::AFF1	NA	yes	no	no	no	no	https://doi.org/10.1038/s41588-018-0315-5
I_227	StJude	33	adult	KMT2A::AFF1	NA	yes	no	no	no	no	https://doi.org/10.1038/s41588-018-0315-5
I_228	StJude	64	elderly	KMT2A::AFF1	NA	yes	no	no	no	no	https://doi.org/10.1038/s41588-018-0315-5
I_229	StJude	42	adult	KMT2A::AFF1	NA	yes	no	no	no	no	https://doi.org/10.1038/s41588-018-0315-5
I_230	StJude	63	elderly	KMT2A::AFF1	NA	yes	no	no	no	no	https://doi.org/10.1038/s41588-018-0315-5
I_231	StJude	43	adult	KMT2A::EPS15	NA	yes	no	no	no	no	https://doi.org/10.1038/s41588-018-0315-5
I_232	StJude	40	adult	KMT2A::AFF1	NA	yes	no	no	no	no	https://doi.org/10.1038/s41588-018-0315-5
I_233	StJude	55	elderly	KMT2A::AFF1	NA	yes	no	no	no	no	https://doi.org/10.1038/s41588-018-0315-5
I_234	StJude	59	elderly	KMT2A::AFF1	NA	yes	no	no	no	no	https://doi.org/10.1038/s41588-018-0315-5
I_235	StJude	34	adult	KMT2A::AFF1	NA	yes	no	no	no	no	https://doi.org/10.1038/s41588-018-0315-5
I_236	StJude	18	adult	KMT2A::EPS15	NA	yes	no	no	no	no	https://doi.org/10.1038/s41588-018-0315-5
I_237	StJude	0.2	infant	KMT2A::AFF1	NA	yes	no	no	no	no	https://doi.org/10.1038/s41588-018-0315-5
I_238	StJude	NA	NA	KMT2A::AFF1	NA	yes	no	no	no	no	https://doi.org/10.1038/s41588-018-0315-5
I_239	StJude	0.6	infant	KMT2A::AFF1	NA	yes	no	no	no	no	https://doi.org/10.1038/s41588-018-0315-5
I_240	StJude	0.7	infant	KMT2A::AFF1	NA	yes	no	no	no	no	https://doi.org/10.1038/s41588-018-0315-5
I_241	StJude	0.6	infant	KMT2A::MLLT10	NA	yes	no	no	no	no	https://doi.org/10.1038/s41588-018-0315-5
I_242	StJude	0.2	infant	KMT2A::AFF1	NA	yes	no	no	no	no	https://doi.org/10.1038/s41588-018-0315-5
I_243	StJude	0.4	infant	KMT2A::MLLT1	NA	yes	no	no	no	no	https://doi.org/10.1038/s41588-018-0315-5
I_244	StJude	NA	NA	KMT2A::MLLT1	NA	yes	no	no	no	no	https://doi.org/10.1038/s41588-018-0315-5
I_245	StJude	NA	NA	KMT2A::MLLT1	NA	yes	no	no	no	no	https://doi.org/10.1038/s41588-018-0315-5
I_246	StJude	NA	NA	KMT2A::AFF1	NA	yes	no	no	no	no	https://doi.org/10.1038/s41588-018-0315-5
I_247	StJude	0.3	infant	KMT2A::MLLT10	NA	yes	no	no	no	no	https://doi.org/10.1038/s41588-018-0315-5
I_248	StJude	0.9	infant	KMT2A::AFF1	NA	yes	no	no	no	no	https://doi.org/10.1038/s41588-018-0315-5
I_249	StJude	NA	NA	KMT2A::AFF1	NA	yes	no	no	no	no	https://doi.org/10.1038/s41588-018-0315-5
I_250	StJude	0.6	infant	KMT2A::MLLT3	NA	yes	no	no	no	no	https://doi.org/10.1038/s41588-018-0315-5
I_251	StJude	NA	NA	KMT2A::MLLT1	NA	yes	no	no	no	no	https://doi.org/10.1038/s41588-018-0315-5
I_252	StJude	NA	NA	KMT2A::AFF1	NA	yes	no	no	no	no	https://doi.org/10.1038/s41588-018-0315-5
I_253	StJude	NA	NA	KMT2A::MLLT10	NA	yes	no	no	no	no	https://doi.org/10.1038/s41588-018-0315-5
I_254	StJude	NA	NA	KMT2A::MLLT3	NA	yes	no	no	no	no	https://doi.org/10.1038/s41588-018-0315-5
I_255	StJude	NA	NA	KMT2A::AFF1	NA	yes	no	no	no	no	https://doi.org/10.1038/s41588-018-0315-5
I_256	StJude	NA	NA	KMT2A::MLLT3	NA	yes	no	no	no	no	https://doi.org/10.1038/s41588-018-0315-5
I_257	StJude	0.7	infant	KMT2A::MLLT10	NA	yes	no	no	no	no	https://doi.org/10.1038/s41588-018-0315-5
I_258	StJude	0.8	infant	KMT2A::MLLT10	NA	yes	no	no	no	no	https://doi.org/10.1038/s41588-018-0315-5
I_259	StJude	NA	NA	KMT2A::MLLT3	NA	yes	no	no	no	no	https://doi.org/10.1038/s41588-018-0315-5
I_260	StJude	NA	NA	KMT2A::AFF1	NA	yes	no	no	no	no	https://doi.org/10.1038/s41588-018-0315-5
I_261	StJude	NA	NA	KMT2A::MLLT1	NA	yes	no	no	no	no	https://doi.org/10.1038/s41588-018-0315-5
I_262	StJude	0.2	infant	KMT2A::MLLT1	NA	yes	no	no	no	no	https://doi.org/10.1038/s41588-018-0315-5
I_263	StJude	NA	NA	KMT2A::AFF1	NA	yes	no	no	no	no	https://doi.org/10.1038/s41588-018-0315-5
I_264	StJude	NA	NA	KMT2A::AFF1	NA	yes	no	no	no	no	https://doi.org/10.1038/s41588-018-0315-5
I_265	StJude	NA	NA	KMT2A::AFF1	NA	yes	no	no	no	no	https://doi.org/10.1038/s41588-018-0315-5
I_266	StJude	0.2	infant	KMT2A::AFF1	NA	yes	no	no	no	no	https://doi.org/10.1038/s41588-018-0315-5
I_267	StJude	NA	NA	KMT2A::AFF1	NA	yes	no	no	no	no	https://doi.org/10.1038/s41588-018-0315-5
I_268	StJude	0.2	infant	KMT2A::MLLT3	NA	yes	no	no	no	no	https://doi.org/10.1038/s41588-018-0315-5
I_269	StJude	0.2	infant	KMT2A::AFF1	NA	yes	no	no	no	no	https://doi.org/10.1038/s41588-018-0315-5
I_270	StJude	16.8	pediatric	KMT2A::AFF1	NA	yes	no	no	no	no	https://doi.org/10.1038/s41588-018-0315-5
I_271	StJude	NA	NA	KMT2A::AFF1	NA	yes	no	no	no	no	https://doi.org/10.1038/s41588-018-0315-5
I_272	StJude	NA	NA	KMT2A::MLLT3	NA	yes	no	no	no	no	https://doi.org/10.1038/s41588-018-0315-5
I_273	StJude	18.7	adult	KMT2A::AFF1	NA	yes	no	no	no	no	https://doi.org/10.1038/s41588-018-0315-5
I_274	StJude	12	pediatric	KMT2A::AFF1	NA	yes	no	no	no	no	https://doi.org/10.1038/s41588-018-0315-5
I_275	StJude	18.3	adult	KMT2A::AFF1	NA	yes	no	no	no	no	https://doi.org/10.1038/s41588-018-0315-5
I_276	StJude	15	pediatric	KMT2A::AFF1	NA	yes	no	no	no	no	https://doi.org/10.1038/s41588-018-0315-5
I_277	StJude	1	pediatric	KMT2A::MLLT3	NA	yes	no	no	no	no	https://doi.org/10.1038/s41588-018-0315-5
I_278	StJude	1.3	pediatric	KMT2A::MLLT1	NA	yes	no	no	no	no	https://doi.org/10.1038/s41588-018-0315-5
I_279	StJude	1.9	pediatric	KMT2A::MLLT1	NA	yes	no	no	no	no	https://doi.org/10.1038/s41588-018-0315-5
I_280	StJude	2.8	pediatric	KMT2A::MLLT3	NA	yes	no	no	no	no	https://doi.org/10.1038/s41588-018-0315-5
I_281	StJude	14.9	pediatric	KMT2A::AFF1	NA	yes	no	no	no	no	https://doi.org/10.1038/s41588-018-0315-5
I_282	StJude	2.8	pediatric	KMT2A::MLLT10	NA	yes	no	no	no	no	https://doi.org/10.1038/s41588-018-0315-5
I_283	StJude	15.6	pediatric	KMT2A::AFF1	NA	yes	no	no	no	no	https://doi.org/10.1038/s41588-018-0315-5
I_284	StJude	15.5	pediatric	KMT2A::AFF1	NA	yes	no	no	no	no	https://doi.org/10.1038/s41588-018-0315-5
I_285	MLL	50	adult	KMT2A::AFF1	NA	yes	no	no	no	no	https://doi.org/10.1186/s12885-021-08635-5
I_286	MLL	73	elderly	KMT2A::AFF1	NA	yes	no	no	no	no	https://doi.org/10.1186/s12885-021-08635-5
I_287	MLL	63	elderly	KMT2A::AFF1	NA	yes	no	no	no	no	https://doi.org/10.1186/s12885-021-08635-5
I_288	MLL	78	elderly	KMT2A::AFF1	NA	yes	no	no	no	no	https://doi.org/10.1186/s12885-021-08635-5
I_289	MLL	74	elderly	KMT2A::AFF1	NA	yes	no	no	no	no	https://doi.org/10.1186/s12885-021-08635-5
I_290	MLL	66	elderly	KMT2A::AFF1	NA	yes	no	no	no	no	https://doi.org/10.1186/s12885-021-08635-5
I_291	MLL	63	elderly	KMT2A::AFF1	NA	yes	no	no	no	no	https://doi.org/10.1186/s12885-021-08635-5
I_292	MLL	76	elderly	KMT2A::AFF1	NA	yes	no	no	no	no	https://doi.org/10.1186/s12885-021-08635-5
I_293	MLL	29	adult	KMT2A::AFF1	NA	yes	no	no	no	no	https://doi.org/10.1186/s12885-021-08635-5
I_294	MLL	68	elderly	KMT2A::AFF1	NA	yes	no	no	no	no	https://doi.org/10.1186/s12885-021-08635-5
I_295	MLL	53	adult	KMT2A::AFF1	NA	yes	no	no	no	no	https://doi.org/10.1186/s12885-021-08635-5
I_296	MLL	85	elderly	KMT2A::AFF1	NA	yes	no	no	no	no	https://doi.org/10.1186/s12885-021-08635-5
I_297	MLL	44	adult	KMT2A::AFF1	NA	yes	no	no	no	no	https://doi.org/10.1186/s12885-021-08635-5
I_298	MLL	89	elderly	KMT2A::AFF1	NA	yes	no	no	no	no	https://doi.org/10.1186/s12885-021-08635-5
I_299	MLL	47	adult	KMT2A::AFF1	NA	yes	no	no	no	no	https://doi.org/10.1186/s12885-021-08635-5
I_300	MLL	56	elderly	KMT2A::AFF1	NA	yes	no	no	no	no	https://doi.org/10.1186/s12885-021-08635-5
I_301	MLL	50	adult	KMT2A::AFF1	NA	yes	no	no	no	no	https://doi.org/10.1186/s12885-021-08635-5
I_302	MLL	58	elderly	KMT2A::AFF1	NA	yes	no	no	no	no	https://doi.org/10.1186/s12885-021-08635-5
I_303	MLL	76	elderly	KMT2A::AFF1	NA	yes	no	no	no	no	https://doi.org/10.1186/s12885-021-08635-5
I_304	MLL	0.7	infant	KMT2A::AFF1	NA	yes	no	no	no	no	https://doi.org/10.1186/s12885-021-08635-5
I_305	MLL	25	adult	KMT2A::AFF1	NA	yes	no	no	no	no	https://doi.org/10.1186/s12885-021-08635-5
I_306	MLL	56	elderly	KMT2A::AFF1	NA	yes	no	no	no	no	https://doi.org/10.1186/s12885-021-08635-5
I_307	MLL	67	elderly	KMT2A::AFF1	NA	yes	no	no	no	no	https://doi.org/10.1186/s12885-021-08635-5
I_308	MLL	58	elderly	KMT2A::AFF1	NA	yes	no	no	no	no	https://doi.org/10.1186/s12885-021-08635-5
I_309	MLL	32	adult	KMT2A::AFF1	NA	yes	no	no	no	no	https://doi.org/10.1186/s12885-021-08635-5
I_310	MLL	68	elderly	KMT2A::AFF1	NA	yes	no	no	no	no	https://doi.org/10.1186/s12885-021-08635-5
I_311	MLL	50	adult	KMT2A::AFF1	NA	yes	no	no	no	no	https://doi.org/10.1186/s12885-021-08635-5
I_312	MLL	75	elderly	KMT2A::AFF1	NA	yes	no	no	no	no	https://doi.org/10.1186/s12885-021-08635-5
I_313	MLL	36	adult	KMT2A::AFF1	NA	yes	no	no	no	no	https://doi.org/10.1186/s12885-021-08635-5
I_314	MLL	68	elderly	KMT2A::AFF1	NA	yes	no	no	no	no	https://doi.org/10.1186/s12885-021-08635-5
I_315	MLL	37	adult	KMT2A::AFF1	NA	yes	no	no	no	no	https://doi.org/10.1186/s12885-021-08635-5
I_316	MLL	26	adult	KMT2A::AFF1	NA	yes	no	no	no	no	https://doi.org/10.1186/s12885-021-08635-5
I_317	MLL	45	adult	KMT2A::DCPS	NA	yes	no	no	no	no	https://doi.org/10.1186/s12885-021-08635-5
I_318	MLL	56	elderly	KMT2A::EPS15	NA	yes	no	no	no	no	https://doi.org/10.1186/s12885-021-08635-5
I_319	MLL	0.1	infant	KMT2A::MLLT1	NA	yes	no	no	no	no	https://doi.org/10.1186/s12885-021-08635-5
I_320	MLL	0.6	infant	KMT2A::MLLT1	NA	yes	no	no	no	no	https://doi.org/10.1186/s12885-021-08635-5
I_321	MLL	41	adult	KMT2A::MLLT10	NA	yes	no	no	no	no	https://doi.org/10.1186/s12885-021-08635-5
I_322	MLL	62	elderly	ELL::KMT2A	NA	yes	no	no	no	no
I_323	MLL	68	elderly	KMT2A::AFF1	NA	yes	no	no	no	no
I_324	MLL	33	adult	KMT2A::AFF1	NA	yes	no	no	no	no
I_325	MLL	66	elderly	KMT2A::CBL	NA	yes	no	no	no	no
I_326	MRD_extended	17.3	pediatric	KMT2A::AFF1	NA	no	no	no	yes	no	-
I_327	MRD_extended	17.6	pediatric	KMT2A::AFF1	NA	no	no	no	yes	no	-
I_328	MRD_extended	2.6	pediatric	other/unknown	NA	no	no	no	yes	no	-
I_329	MRD_extended	5.2	pediatric	KMT2A::AFF1	NA	no	no	no	yes	no	-
I_330	MRD_extended	1.4	pediatric	KMT2A::MLLT3	NA	no	no	no	yes	no	-
I_331	MRD_extended	2.2	pediatric	KMT2A::MLLT1	NA	no	no	no	yes	no	-
I_332	MRD_extended	1.9	pediatric	KMT2A::MLLT3	NA	no	no	no	yes	no	-
I_333	MRD_extended	16.7	pediatric	KMT2A::AFF1	NA	no	no	no	yes	no	-
I_334	MRD_extended	3	pediatric	KMT2A::AFF1	NA	no	no	no	yes	no	-
I_335	MRD_extended	9.6	pediatric	KMT2A::MLLT1	NA	no	no	no	yes	no	-
I_336	MRD_extended	12	pediatric	KMT2A::AFF1	NA	no	no	no	yes	no	-
I_337	MRD_extended	1.7	pediatric	KMT2A::AFF1	NA	no	no	no	yes	no	-
I_338	MRD_extended	17.5	pediatric	KMT2A::AFF1	NA	no	no	no	yes	no	-
I_339	MRD_extended	3.4	pediatric	KMT2A::MLLT1	NA	no	no	no	yes	no	-
I_340	MRD_extended	8.6	pediatric	other/unknown	NA	no	no	no	yes	no	-
I_341	MRD_extended	3	pediatric	other/unknown	NA	no	no	no	yes	no	-
I_342	MRD_extended	16	pediatric	other/unknown	NA	no	no	no	yes	no	-
I_343	MRD_extended	5.4	pediatric	other/unknown	NA	no	no	no	yes	no	-
I_344	MRD_extended	7.1	pediatric	other/unknown	NA	no	no	no	yes	no	-
I_345	MRD_extended	1.7	pediatric	KMT2A::MLLT3	NA	no	no	no	yes	no	-
I_346	MRD_extended	16.3	pediatric	KMT2A::MLLT1	NA	no	no	no	yes	no	-
I_347	MRD_extended	15.6	pediatric	KMT2A::MLLT1	NA	no	no	no	yes	no	-
I_348	MRD_extended	1.5	pediatric	KMT2A::MLLT3	NA	no	no	no	yes	no	-
I_349	MRD_extended	16.5	pediatric	KMT2A::MLLT1	NA	no	no	no	yes	no	-
I_350	MRD_extended	1.4	pediatric	KMT2A::AFF1	NA	no	no	no	yes	no	-
I_351	MRD_extended	1.5	pediatric	KMT2A::MLLT3	NA	no	no	no	yes	no	-
I_352	MRD_extended	1.8	pediatric	KMT2A::MLLT3	NA	no	no	no	yes	no	-
I_353	MRD_extended	16	pediatric	KMT2A::AFF1	NA	no	no	no	yes	no	-
I_354	MRD_extended	3.1	pediatric	KMT2A::AFF1	NA	no	no	no	yes	no	-
I_355	MRD_extended	0.3	infant	KMT2A::AFF1	NA	no	no	no	yes	no	-
I_356	MRD_extended	0.5	infant	KMT2A::MLLT1	NA	no	no	no	yes	no	-
I_357	MRD_extended	0.4	infant	KMT2A::AFF1	NA	no		no	yes	no	-
I_358	MRD_extended	0.6	infant	KMT2A::AFF1	NA	no	no	no	yes	no	-
I_359	MRD_extended	36	adult	KMT2A::AFF1	NA	no	no	no	yes	no	-
I_360	MRD_extended	39	adult	KMT2A::AFF1	NA	no	no	no	yes	no	-
I_361	MRD_extended	37	adult	KMT2A::AFF1	NA	no	no	no	yes	no	-
I_362	MRD_extended	43	adult	KMT2A::AFF1	NA	no	no	no	yes	no	-
I_363	MRD_extended	31	adult	KMT2A::AFF1	NA	no	no	no	yes	no	-
I_364	MRD_extended	77	elderly	other/unknown	NA	no	no	no	yes	no	-
I_365	MRD_extended	39	adult	KMT2A::AFF1	NA	no	no	no	yes	no	-
I_366	MRD_extended	29	adult	KMT2A::AFF1	NA	no	no	no	yes	no	-
I_367	MRD_extended	61	elderly	KMT2A::AFF1	NA	no	no	no	yes	no	-
I_368	MRD_extended	66	elderly	KMT2A::AFF1	NA	no	no	no	yes	no	-
I_369	MRD_extended	50	adult	KMT2A::AFF1	NA	no	no	no	yes	no	-
I_370	MRD_extended	46	adult	KMT2A::AFF1	NA	no	no	no	yes	no	-
I_371	MRD_extended	65	elderly	KMT2A::AFF1	NA	no	no	no	yes	no	-
I_372	MRD_extended	43	adult	other/unknown	NA	no	no	no	yes	no	-
I_373	MRD_extended	40	adult	other/unknown	NA	no	no	no	yes	no	-
I_374	MRD_extended	33	adult	KMT2A::AFF1	NA	no	no	no	yes	no	-
I_375	MRD_extended	50	adult	KMT2A::AFF1	NA	no	no	no	yes	no	-
I_376	MRD_extended	52	adult	KMT2A::AFF1	NA	no	no	no	yes	no	-
I_377	MRD_extended	37	adult	KMT2A::AFF1	NA	no	no	no	yes	no	-
I_378	MRD_extended	27	adult	other/unknown	NA	no	no	no	yes	no	-
I_379	MRD_extended	64	elderly	KMT2A::AFF1	NA	no	no	no	yes	no	-
I_380	MRD_extended	37	adult	KMT2A::AFF1	NA	no	no	no	yes	no	-
I_381	MRD_extended	37	adult	other/unknown	NA	no	no	no	yes	no	-
I_382	MRD_extended	42	adult	KMT2A::MLLT1	NA	no	no	no	yes	no	-
I_383	MRD_extended	26	adult	other/unknown	NA	no	no	no	yes	no	-
I_384	MRD_extended	37	adult	KMT2A::MLLT1	NA	no	no	no	yes	no	-
I_385	MRD_extended	28	adult	other/unknown	NA	no	no	no	yes	no	-
I_386	MRD_extended	35	adult	KMT2A::AFF1	NA	no	no	no	yes	no	-
I_387	MRD_extended	22	adult	KMT2A::AFF1	NA	no	no	no	yes	no	-
I_388	MRD_extended	43	adult	KMT2A::AFF1	NA	no	no	no	yes	no	-
I_389	MRD_extended	56	elderly	KMT2A::AFF1	NA	no	no	no	yes	no	-
I_390	MRD_extended	27	adult	KMT2A::AFF1	NA	no	no	no	yes	no	-
I_391	MRD_extended	47	adult	KMT2A::AFF1	NA	no	no	no	yes	no	-
I_392	MRD_extended	39	adult	KMT2A::AFF1	NA	no	no	no	yes	no	-
I_393	MRD_extended	53	adult	KMT2A::AFF1	NA	no	no	no	yes	no	-
I_394	MRD_extended	31	adult	KMT2A::AFF1	NA	no	no	no	yes	no	-
I_395	MRD_extended	18	adult	KMT2A::AFF1	NA	no	no	no	yes	no	-
I_396	MRD_extended	35	adult	KMT2A::AFF1	NA	no	no	no	yes	no	-
I_397	MRD_extended	43	adult	KMT2A::AFF1	NA	no	no	no	yes	no	-
I_398	MRD_extended	47	adult	KMT2A::MLLT3	NA	no	no	no	yes	no	-
I_399	MRD_extended	48	adult	KMT2A::AFF1	NA	no	no	no	yes	no	-
I_400	MRD_extended	50	adult	KMT2A::AFF1	NA	no	no	no	yes	no	-
I_401	MRD_extended	55	elderly	KMT2A::AFF1	NA	no	no	no	yes	no	-
I_402	MRD_extended	48	adult	KMT2A::AFF1	NA	no	no	no	yes	no	-
I_403	MRD_extended	52	adult	KMT2A::MLLT1	NA	no	no	no	yes	no	-
I_404	MRD_extended	26	adult	KMT2A::AFF1	NA	no	no	no	yes	no	-
I_405	MRD_extended	28	adult	KMT2A::AFF1	NA	no	no	no	yes	no	-
I_406	MRD_extended	58	elderly	KMT2A::AFF1	NA	no	no	no	yes	no	-
I_407	MRD_extended	45	adult	KMT2A::AFF1	NA	no	no	no	yes	no	-
I_408	MRD_extended	53	adult	KMT2A::AFF1	NA	no	no	no	yes	no	-
I_409	MRD_extended	26	adult	other/unknown	NA	no	no	no	yes	no	-
I_410	MRD_extended	51	adult	KMT2A::AFF1	NA	no	no	no	yes	no	-
I_411	MRD_extended	59	elderly	KMT2A::AFF1	NA	no	no	no	yes	no	-
I_412	MRD_extended	36	adult	other/unknown	NA	no	no	no	yes	no	-
I_413	MRD_extended	44	adult	KMT2A::AFF1	NA	no	no	no	yes	no	-
I_414	MRD_extended	30	adult	KMT2A::AFF1	NA	no	no	no	yes	no	-
I_415	MRD_extended	47	adult	KMT2A::AFF1	NA	no	no	no	yes	no	-
I_416	MRD_extended	36	adult	other/unknown	NA	no	no	no	yes	no	-
I_417	MRD_extended	67	elderly	other/unknown	NA	no	no	no	yes	no	-
I_418	MRD_extended	41	adult	KMT2A::AFF1	NA	no	no	no	yes	no	-
I_419	MRD_extended	62	elderly	KMT2A::AFF1	NA	no	no	no	yes	no	-
I_420	MRD_extended	54	adult	other/unknown	NA	no	no	no	yes	no	-
I_421	MRD_extended	50	adult	other/unknown	NA	no	no	no	yes	no	-
I_422	MRD_extended	38	adult	KMT2A::AFF1	NA	no	no	no	yes	no	-
I_423	MRD_extended	32	adult	KMT2A::AFF1	NA	no	no	no	yes	no	-
I_424	MRD_extended	32	adult	KMT2A::AFF1	NA	no	no	no	yes	no	-
I_425	MRD_extended	48	adult	KMT2A::AFF1	NA	no	no	no	yes	no	-
I_426	MRD_extended	43	adult	KMT2A::AFF1	NA	no	no	no	yes	no	-
I_427	MRD_extended	71	elderly	KMT2A::AFF1	NA	no	no	no	yes	no	-
I_428	MRD_extended	68	elderly	KMT2A::MLLT1	NA	no	no	no	yes	no	-
I_429	MRD_extended	40	adult	KMT2A::AFF1	NA	no	no	no	yes	no	-
I_430	MRD_extended	56	elderly	KMT2A::AFF1	NA	no	no	no	yes	no	-
I_431	MRD_extended	39	adult	KMT2A::AFF1	NA	no	no	no	yes	no	-
I_432	MRD_extended	33	adult	KMT2A::AFF1	NA	no	no	no	yes	no	-
I_433	MRD_extended	26	adult	KMT2A::AFF1	NA	no	no	no	yes	no	-
I_434	MRD_extended	36	adult	other/unknown	NA	no	no	no	yes	no	-
I_435	MRD_extended	55	elderly	KMT2A::AFF1	NA	no	no	no	yes	no	-
I_436	MRD_extended	20	adult	KMT2A::MLLT1	NA	no	no	no	yes	no	-
I_437	MRD_extended	61	elderly	KMT2A::AFF1	NA	no	no	no	yes	no	-
I_438	MRD_extended	43	adult	other/unknown	NA	no	no	no	yes	no	-
I_439	MRD_extended	53	adult	KMT2A::AFF1	NA	no	no	no	yes	no	-
I_440	MRD_extended	25	adult	other/unknown	NA	no	no	no	yes	no	-
I_441	MRD_extended	27	adult	other/unknown	NA	no	no	no	yes	no	-
I_442	MRD_extended	30	adult	KMT2A::AFF1	NA	no	no	no	yes	no	-
I_443	MRD_extended	36	adult	KMT2A::AFF1	NA	no	no	no	yes	no	-
I_444	MRD_extended	31	adult	KMT2A::AFF1	NA	no	no	no	yes	no	-
I_445	MRD_extended	46	adult	KMT2A::AFF1	NA	no	no	no	yes	no	-
I_446	MRD_extended	40	adult	KMT2A::AFF1	NA	no	no	no	yes	no	-
I_447	MRD_extended	46	adult	KMT2A::AFF1	NA	no	no	no	yes	no	-
I_448	MRD_extended	58	elderly	KMT2A::AFF1	NA	no	no	no	yes	no	-
I_449	MRD_extended	41	adult	KMT2A::AFF1	NA	no	no	no	yes	no	-
I_450	MRD_extended	47	adult	KMT2A::AFF1	NA	no	no	no	yes	no	-
I_451	MRD_extended	46	adult	KMT2A::AFF1	NA	no	no	no	yes	no	-
I_452	MRD_extended	48	adult	KMT2A::AFF1	NA	no	no	no	yes	no	-
I_453	MRD_extended	50	adult	KMT2A::AFF1	NA	no	no	no	yes	no	-
I_454	MRD_extended	42	adult	KMT2A::AFF1	NA	no	no	no	yes	no	-
I_455	MRD_extended	46	adult	KMT2A::MLLT1	NA	no	no	no	yes	no	-
I_456	MRD_extended	48	adult	KMT2A::AFF1	NA	no	no	no	yes	no	-
I_457	MRD_extended	27	adult	KMT2A::AFF1	NA	no	no	no	yes	no	-
I_458	MRD_extended	39	adult	KMT2A::AFF1	NA	no	no	no	yes	no	-
I_459	MRD_extended	47	adult	KMT2A::AFF1	NA	no	no	no	yes	no	-
I_460	MRD_extended	26	adult	KMT2A::AFF1	NA	no	no	no	yes	no	-
I_461	MRD_extended	18	adult	KMT2A::AFF1	NA	no	no	no	yes	no	-
I_462	MRD_extended	20	adult	KMT2A::AFF1	NA	no	no	no	yes	no	-
I_463	MRD_extended	25	adult	KMT2A::AFF1	NA	no	no	no	yes	no	-
I_464	MRD_extended	38	adult	other/unknown	NA	no	no	no	yes	no	-
I_465	MRD_extended	70	elderly	KMT2A::AFF1	NA	no	no	no	yes	no	-
							no

## Sheet: S2-ALLCatchR_results
Table S2. ALLCatchR results
ID	Score	Prediction	Confidence	BCR_ABL1_subcluster_pred	BCR_ABL1_subcluster_score	BlastCounts	Sex	Score_sex	Immuno	ScoreImmuno	HSC	Pro.B	Pre.B.I	Pre.B.II.Large	Pre.B.II.Small	Immature	Most	ML_ZNF384	ML_TCF3::PBX1	ML_Ph-pos	ML_Ph-like	ML_PAX5alt	ML_PAX5 P80R	ML_NUTM1	ML_Near haploid	ML_MEF2D	ML_Low hypodiploid	ML_KMT2A	ML_IKZF1 N159Y	ML_iAMP21	ML_Hyperdiploid	ML_HLF	ML_ETV6::RUNX1-like	ML_ETV6::RUNX1	ML_DUX4	ML_CEBP	ML_CDX2/UBTF	ML_BCL2/MYC	NN_BCL2/MYC	NN_CEBP	NN_DUX4	NN_ETV6::RUNX1	NN_ETV6::RUNX1-like	NN_iAMP21	NN_IKZF1 N159Y	NN_KMT2A	NN_Low hypodiploid	NN_MEF2D	NN_Hyperdiploid
I_001	1	KMT2A	high-confidence	not Ph-pos predicted	not Ph-pos predicted	81.7820097440635	F	1	pro_B	1	-1.81725865947798	0.755139698466749	0.78566458044016	1.03181499137483	-0.0578093226474482	-0.0335034018980294	-0.664047886258275	0	0	0	0	0	0	0	0	0	0	1	0	0	0	0	0	0	0	0	0	0	0	0	0	0	0	0	0	1	0	0	0
I_002	1	KMT2A	high-confidence	not Ph-pos predicted	not Ph-pos predicted	80.8896847176366	F	1	pro_B	1	-1.75958644008491	0.991320764853539	0.598950478280144	0.929398139352728	-0.168022268605668	0.201522032556797	-0.79358270635263	0	0	0	0	0	0	0	0	0	0	1	0	0	0	0	0	0	0	0	0	0	0	0	0	0	0	0	0	1	0	0	0
I_003	1	KMT2A	high-confidence	not Ph-pos predicted	not Ph-pos predicted	75.5250940144157	F	1	pro_B	1	-2.06625673566902	0.907926984557076	0.403343173372868	0.674630534876237	0.438976887085893	-0.0539420517576562	-0.304678792465401	0	0	0	0	0	0	0	0	0	0	1	0	0	0	0	0	0	0	0	0	0	0	0	0	0	0	0	0	1	0	0	0
I_004	1	KMT2A	high-confidence	not Ph-pos predicted	not Ph-pos predicted	80.9176813567001	F	1	pro_B	1	-2.04069354754891	0.856490575944323	0.61241781964653	0.753726395239674	0.129169650816912	0.0609565395746067	-0.372067433673132	0	0	0	0	0	0	0	0	0	0	1	0	0	0	0	0	0	0	0	0	0	0	0	0	0	0	0	0	1	0	0	0
I_005	1	KMT2A	high-confidence	not Ph-pos predicted	not Ph-pos predicted	60.6119679695047	M	1	pro_B	1	-1.91188866652455	0.129541549803226	0.300634098634561	1.32602166327952	0.31351767401377	0.350294538082256	-0.508120857288793	0	0	0	0	0	0	0	0	0	0	1	0	0	0	0	0	0	0	0	0	0	0	0	0	0	0	0	0	1	0	0	0
I_006	0.95	KMT2A	high-confidence	not Ph-pos predicted	not Ph-pos predicted	69.1746765118095	M	1	pro_B	1	-1.72871486102008	1.59829035787213	-0.0030763214601015	0.415028848258487	-0.272825684650775	0.319903925312607	-0.328606264312267	0	0	0	0	0	0	0	0	0	0	1	0	0	0	0	0	0	0	0	0	0	0	0	0	0	0	0	0	0.9	0	0	0
I_007	0.95	KMT2A	high-confidence	not Ph-pos predicted	not Ph-pos predicted	84.6832696171433	F	1	pro_B	1	-1.69881672971482	0.641213802605949	0.984862699752908	1.04810988447963	0.0585444641059302	-0.29734256705421	-0.736571554175388	0	0	0	0	0	0	0	0	0	0	1	0	0	0	0	0	0	0	0	0	0	0	0	0	0	0	0	0	0.9	0	0	0
I_008	1	KMT2A	high-confidence	not Ph-pos predicted	not Ph-pos predicted	77.2801194095829	M	1	pro_B	1	-2.18583029765332	0.325444418815307	0.302281373165389	0.821403792983046	0.468802678294443	0.351311606941828	-0.0834135725466971	0	0	0	0	0	0	0	0	0	0	1	0	0	0	0	0	0	0	0	0	0	0	0	0	0	0	0	0	1	0	0	0
I_009	0.95	KMT2A	high-confidence	not Ph-pos predicted	not Ph-pos predicted	78.651529804419	F	1	pro_B	1	-1.79242247179069	0.825601836698575	0.573400499025952	0.957261073604937	-0.0254990098495686	0.328704516284761	-0.867046443973964	0	0	0	0	0	0	0	0	0	0	1	0	0	0	0	0	0	0	0	0	0	0	0	0	0	0	0	0	0.9	0	0	0
I_010	1	KMT2A	high-confidence	not Ph-pos predicted	not Ph-pos predicted	80.221390998806	F	1	pro_B	1	-1.71901451020152	1.29836108308313	0.704630623919211	0.590689795752613	0.0408842913922716	-0.242090386761919	-0.673460897183784	0	0	0	0	0	0	0	0	0	0	1	0	0	0	0	0	0	0	0	0	0	0	0	0	0	0	0	0	1	0	0	0
I_011	0.65	KMT2A	candidate	not Ph-pos predicted	not Ph-pos predicted	75.5870557616317	M	1	common_B	1	-2.07987942418023	-0.422064482542276	0.134663216937962	0.621370995450361	0.798816025384678	0.52417689556239	0.422916773387117	0	0	0	0	0	0	0	0	0	0	1	0	0	0	0	0	0	0	0	0	0	0	0	0	0	0	0	0	0.3	0	0	0.1
I_012	0.85	KMT2A	high-confidence	not Ph-pos predicted	not Ph-pos predicted	72.2266998724186	F	1	common_B	1	-1.97069378328057	1.21446294928129	0.371058355770273	0.61179795455438	0.181323592088779	-0.122196632178254	-0.285752436235897	0	0	0	0	0	0	0	0	0	0	1	0	0	0	0	0	0	0	0	0	0	0	0	0	0	0	0	0	0.7	0	0	0
I_013	0.85	KMT2A	high-confidence	not Ph-pos predicted	not Ph-pos predicted	70.2289556773378	M	1	common_B	1	-2.06174921903293	0.0127381561821372	0.323044598782064	1.07738385471631	0.653425715020486	0.166304884190927	-0.171147989858992	0	0	0	0	0	0	0	0	0	0	1	0	0	0	0	0	0	0	0	0	0	0	0	0	0	0	0	0	0.7	0	0	0
I_014	0.9	KMT2A	high-confidence	not Ph-pos predicted	not Ph-pos predicted	76.6730886342051	M	1	pro_B	1	-2.0396162061506	0.81855311235968	0.485867660125493	0.795127013948886	0.357706268897233	-0.000879364808523358	-0.416758484372173	0	0	0	0	0	0	0	0	0	0	1	0	0	0	0	0	0	0	0	0	0	0	0	0	0	0	0	0	0.8	0	0	0
I_015	1	KMT2A	high-confidence	not Ph-pos predicted	not Ph-pos predicted	82.3688268160374	M	1	pro_B	1	-1.74545744628926	1.07113018032691	0.684057054023913	0.885343005024712	-0.185419636058113	0.0113072134282987	-0.720960370456465	0	0	0	0	0	0	0	0	0	0	1	0	0	0	0	0	0	0	0	0	0	0	0	0	0	0	0	0	1	0	0	0
I_016	0.85	KMT2A	high-confidence	not Ph-pos predicted	not Ph-pos predicted	76.1586156865043	F	1	common_B	1	-2.04491718925435	0.827886853405892	0.0960040423164891	0.806879761321866	0.107385375650185	0.572282814808695	-0.365521658248774	0	0	0	0	0	0	0	0	0	0	1	0	0	0	0	0	0	0	0	0	0	0	0	0	0	0	0	0	0.7	0	0	0
I_017	1	KMT2A	high-confidence	not Ph-pos predicted	not Ph-pos predicted	74.5732293157994	M	1	pro_B	1	-2.11864662118953	1.04114014905513	0.51177004887933	0.240257855070258	0.31276811506538	-0.0637396843965695	0.0764501375160074	0	0	0	0	0	0	0	0	0	0	1	0	0	0	0	0	0	0	0	0	0	0	0	0	0	0	0	0	1	0	0	0
I_018	0.9	KMT2A	high-confidence	not Ph-pos predicted	not Ph-pos predicted	77.5881161771063	M	1	pro_B	1	-2.13958982775997	0.173542953009429	0.722997459093316	0.791960874985037	0.477887652631728	0.068378051913795	-0.0951771638733317	0	0	0	0	0	0	0	0	0	0	1	0	0	0	0	0	0	0	0	0	0	0	0	0	0	0	0	0	0.8	0	0	0
I_019	0.85	KMT2A	high-confidence	not Ph-pos predicted	not Ph-pos predicted	60.90744373152	M	1	common_B	1	-1.85712593213908	-0.34466312586049	0.246909175650992	1.084655529854	1.07672369875784	-0.187493156306191	-0.019006189957081	0	0	0	0	0	0	0	0	0	0	1	0	0	0	0	0	0	0	0	0	0	0	0	0	0	0	0	0	0.7	0	0	0
I_020	0.95	KMT2A	high-confidence	not Ph-pos predicted	not Ph-pos predicted	73.114732990672	M	1	pro_B	1	-2.00642119025006	1.29908090374226	0.315862728931792	0.216503573091609	0.339518835626387	-0.157136330072063	-0.007408521069932	0	0	0	0	0	0	0	0	0	0	1	0	0	0	0	0	0	0	0	0	0	0	0	0	0	0	0	0	0.9	0	0	0
I_021	0.95	KMT2A	high-confidence	not Ph-pos predicted	not Ph-pos predicted	81.8007823178735	M	1	pro_B	1	-1.78498184649785	0.673498005230124	0.701155114297769	1.16397239466351	0.0454543696828574	-0.0893514377926845	-0.709746599583733	0	0	0	0	0	0	0	0	0	0	1	0	0	0	0	0	0	0	0	0	0	0	0	0	0	0	0	0	0.9	0	0	0
I_022	0.95	KMT2A	high-confidence	not Ph-pos predicted	not Ph-pos predicted	76.2845047532662	F	1	pro_B	1	-2.06716553790075	0.435304795582942	0.528896587478929	0.83102796343207	0.678658251125333	-0.094482981443271	-0.312239078275251	0	0	0	0	0	0	0	0	0	0	1	0	0	0	0	0	0	0	0	0	0	0	0	0	0	0	0	0	0.9	0	0	0
I_023	1	KMT2A	high-confidence	not Ph-pos predicted	not Ph-pos predicted	69.3120223307523	M	1	pro_B	1	-2.07510295273856	0.976502549280249	0.355480371628359	0.642275092202945	0.395907528534885	-0.12270005132711	-0.172362537580772	0	0	0	0	0	0	0	0	0	0	1	0	0	0	0	0	0	0	0	0	0	0	0	0	0	0	0	0	1	0	0	0
I_024	0.95	KMT2A	high-confidence	not Ph-pos predicted	not Ph-pos predicted	79.7930465643726	M	1	pro_B	1	-1.99885161808317	0.177547232826523	0.531322994556301	0.747896754722523	1.00207721514397	-0.33358243049613	-0.126410148670022	0	0	0	0	0	0	0	0	0	0	1	0	0	0	0	0	0	0	0	0	0	0	0	0	0	0	0	0	0.9	0	0	0
I_025	1	KMT2A	high-confidence	not Ph-pos predicted	not Ph-pos predicted	75.4960695182655	F	1	pro_B	1	-2.11258496687346	1.03592400594529	0.0392216658567994	0.447947289204999	0.364793758949052	0.339650642388688	-0.114952395471371	0	0	0	0	0	0	0	0	0	0	1	0	0	0	0	0	0	0	0	0	0	0	0	0	0	0	0	0	1	0	0	0
I_026	0.65	KMT2A	candidate	not Ph-pos predicted	not Ph-pos predicted	81.5949858938619	F	1	common_B	1	-2.02978493635896	-0.59230186080806	0.33048125914678	0.644017533528906	0.787322396923791	0.517511740588033	0.342753866979505	0	0	0	0	0	0	0	0	0	0	1	0	0	0	0	0	0	0	0	0	0	0.2	0	0	0	0	0	0	0.3	0	0	0
I_027	0.95	KMT2A	high-confidence	not Ph-pos predicted	not Ph-pos predicted	84.4817722935411	M	1	pro_B	1	-1.7611410903003	0.793243242365132	1.3090901868751	0.453699520929009	0.0235755669558284	-0.325309419878972	-0.493158006945791	0	0	0	0	0	0	0	0	0	0	1	0	0	0	0	0	0	0	0	0	0	0	0	0	0	0	0	0	0.9	0	0	0
I_028	0.5	KMT2A	candidate	not Ph-pos predicted	not Ph-pos predicted	75.5368229394509	F	1	common_B	1	-2.00784691405557	-0.520242617529422	0.254566816293525	0.870678639265814	0.801957490745712	0.460669181066641	0.140217404213297	0	0	0	0	0	0	0	0	0	0	1	0	0	0	0	0	0	0	0	0	0	0	0	0	0	0	0	0	0	0	0	0.1
I_029	0.7	KMT2A	candidate	not Ph-pos predicted	not Ph-pos predicted	60.1956361585546	M	1	common_B	1	-2.11600733410803	0.0880970367203541	0.0846468855903215	0.871647639315576	0.644230253700453	0.561151649867373	-0.133766131086046	0	0	0	0	0	0	0	0	0	0	1	0	0	0	0	0	0	0	0	0	0	0	0	0	0	0	0	0	0.4	0	0	0.1
I_030	1	KMT2A	high-confidence	not Ph-pos predicted	not Ph-pos predicted	76.6617951984956	M	1	pro_B	1	-1.86414798253476	1.53006103799762	0.397528576055799	0.114030090983505	-0.024159787691856	-0.0924312449559775	-0.0608806898543372	0	0	0	0	0	0	0	0	0	0	1	0	0	0	0	0	0	0	0	0	0	0	0	0	0	0	0	0	1	0	0	0
I_031	0.9	KMT2A	high-confidence	not Ph-pos predicted	not Ph-pos predicted	75.0566439768264	M	1	pro_B	1	-2.0275113524011	0.917619932084519	0.623860449747537	0.214055174379064	0.624073144160393	-0.459506199200241	0.107408851229833	0	0	0	0	0	0	0	0	0	0	1	0	0	0	0	0	0	0	0	0	0	0	0	0	0	0	0	0	0.8	0	0	0
I_032	1	KMT2A	high-confidence	not Ph-pos predicted	not Ph-pos predicted	82.5175390750589	M	1	pro_B	1	-2.090117692502	0.924062627495499	0.663500782636362	0.47805896865172	0.134668858817195	0.150507268383065	-0.260680813481838	0	0	0	0	0	0	0	0	0	0	1	0	0	0	0	0	0	0	0	0	0	0	0	0	0	0	0	0	1	0	0	0
I_033	0.6	KMT2A	candidate	not Ph-pos predicted	not Ph-pos predicted	72.2886463206943	M	1	common_B	1	-1.92156375597506	-0.619813661085704	-0.134385748293221	0.665364911840292	0.609109402798345	0.934988484227395	0.466300366487951	0	0	0	0	0	0	0	0	0	0	1	0	0	0	0	0	0	0	0	0	0	0	0	0	0	0	0	0	0.2	0	0	0.1
I_034	1	KMT2A	high-confidence	not Ph-pos predicted	not Ph-pos predicted	68.4914558981954	F	1	pro_B	1	-2.05498627336898	1.22646874229533	-0.106060260230796	0.217685737195244	0.07058858058812	0.336058010563263	0.310245462957821	0	0	0	0	0	0	0	0	0	0	1	0	0	0	0	0	0	0	0	0	0	0	0	0	0	0	0	0	1	0	0	0
I_035	1	KMT2A	high-confidence	not Ph-pos predicted	not Ph-pos predicted	82.5760136354207	M	1	pro_B	1	-1.98764679856702	0.869160651571307	0.874702608715669	0.556367160464006	0.207189615772935	-0.116427132297691	-0.403346105659211	0	0	0	0	0	0	0	0	0	0	1	0	0	0	0	0	0	0	0	0	0	0	0	0	0	0	0	0	1	0	0	0
I_036	0.65	KMT2A	candidate	not Ph-pos predicted	not Ph-pos predicted	74.9018337321713	M	1	common_B	1	-2.15417385429524	-0.17539871847928	0.234983063139107	0.681250198872241	0.770757318750964	0.254474946423868	0.388107045588339	0	0	0	0	0	0	0	0	0	0	1	0	0	0	0	0	0	0	0	0	0	0	0	0	0	0	0	0	0.3	0	0	0
I_037	1	KMT2A	high-confidence	not Ph-pos predicted	not Ph-pos predicted	78.314279794481	F	1	pro_B	1	-2.2317018390254	0.505744632418659	0.485392280917469	0.174124289045278	0.527005850203241	0.0766186833580788	0.462816103082671	0	0	0	0	0	0	0	0	0	0	1	0	0	0	0	0	0	0	0	0	0	0	0	0	0	0	0	0	1	0	0	0
I_038	1	KMT2A	high-confidence	not Ph-pos predicted	not Ph-pos predicted	77.6225879865641	F	1	pro_B	1	-1.92634189526634	1.01251078502522	0.753357210566954	0.685855416976851	-0.0632239907655519	0.00901706173033701	-0.471174588267476	0	0	0	0	0	0	0	0	0	0	1	0	0	0	0	0	0	0	0	0	0	0	0	0	0	0	0	0	1	0	0	0
I_039	0.7	KMT2A	candidate	not Ph-pos predicted	not Ph-pos predicted	68.6326968634264	F	1	common_B	1	-1.9373041030558	-0.572521405309213	-0.159195942098212	0.510435303615482	0.944044554255386	0.560320050291949	0.65422154230041	0	0	0	0	0	0	0	0	0	0	1	0	0	0	0	0	0	0	0	0	0	0	0	0	0	0	0	0	0.4	0	0	0
I_040	1	KMT2A	high-confidence	not Ph-pos predicted	not Ph-pos predicted	71.5765536820056	M	1	pro_B	1	-2.11094109667881	0.743528582933632	0.522305387273492	0.693674297176677	0.441394324017195	-0.13406742776237	-0.155894066959812	0	0	0	0	0	0	0	0	0	0	1	0	0	0	0	0	0	0	0	0	0	0	0	0	0	0	0	0	1	0	0	0
I_041	0.6	KMT2A	candidate	not Ph-pos predicted	not Ph-pos predicted	72.3723820498344	F	1	pro_B	0.9	-2.13597848308497	0.220752271187413	0.739280007334079	0.765172731862076	0.447650354763713	0.148548569540143	-0.185425451602452	0	0	0	0	0	0	0	0	0	0	1	0	0	0	0	0	0	0	0	0	0	0	0	0	0	0	0	0	0.2	0.4	0	0
I_042	1	KMT2A	high-confidence	not Ph-pos predicted	not Ph-pos predicted	83.5876232172132	F	1	pro_B	1	-1.8815114067684	1.31238397753113	0.703967511180565	0.307250538059561	0.0849241315895053	-0.290944480782885	-0.236070270809477	0	0	0	0	0	0	0	0	0	0	1	0	0	0	0	0	0	0	0	0	0	0	0	0	0	0	0	0	1	0	0	0
I_043	0.55	KMT2A	candidate	not Ph-pos predicted	not Ph-pos predicted	75.4894502378384	M	1	pro_B	0.9	-2.05694272089614	0.569973983161401	0.70895477818509	0.855081715221435	0.346667782663752	-0.198079558755401	-0.225655979580138	0	0	0	0	0	0	0	0	0	0	1	0	0	0	0	0	0	0	0	0	0	0	0	0	0	0	0	0	0.1	0.1	0	0
I_044	0.9	KMT2A	high-confidence	not Ph-pos predicted	not Ph-pos predicted	71.3943230415482	F	1	common_B	1	-1.8388400448728	-0.72914423298624	-0.108605302415919	0.764124135636829	1.05649498746677	0.361612040542544	0.494358416628822	0	0	0	0	0	0	0	0	0	0	1	0	0	0	0	0	0	0	0	0	0	0	0	0	0	0	0	0	0.8	0	0	0.1
I_045	1	KMT2A	high-confidence	not Ph-pos predicted	not Ph-pos predicted	78.8345409091081	F	1	pro_B	1	-2.17482772422735	0.830956024693783	0.632544411442449	0.320536749879422	0.0905340416868705	0.258541393060479	0.0417151034643452	0	0	0	0	0	0	0	0	0	0	1	0	0	0	0	0	0	0	0	0	0	0	0	0	0	0	0	0	1	0	0	0
I_046	0.95	KMT2A	high-confidence	not Ph-pos predicted	not Ph-pos predicted	70.662011420728	F	1	common_B	0.7	-2.12192655530539	-0.148584417754398	0.508642338711814	0.69270269710784	0.677461468259484	-0.121264520738478	0.512968989719128	0	0	0	0	0	0	0	0	0	0	1	0	0	0	0	0	0	0	0	0	0	0	0	0	0	0	0	0	0.9	0	0	0
I_047	0.65	KMT2A	candidate	not Ph-pos predicted	not Ph-pos predicted	73.3512171046532	M	1	common_B	1	-2.02833402055648	-0.535253191991395	0.135124275430996	0.543965892278204	0.887203914440916	0.478897135145553	0.518395995252208	0	0	0	0	0	0	0	0	0	0	1	0	0	0	0	0	0	0	0	0	0	0	0	0	0	0	0	0	0.3	0	0	0.1
I_048	0.55	KMT2A	candidate	not Ph-pos predicted	not Ph-pos predicted	67.4862990008895	F	1	common_B	1	-2.13778971080766	0.0415393381269799	0.31194902168814	0.884842803592715	0.707321519428395	-0.0245727019098311	0.216709729881264	0	0	0	0	0	0	0	0	0	0	1	0	0	0	0	0	0	0	0	0	0	0	0	0	0	0	0	0	0.1	0.3	0	0
I_049	0.7	KMT2A	candidate	not Ph-pos predicted	not Ph-pos predicted	79.1558679827783	F	1	common_B	1	-1.932657293412	-0.619894476895492	0.356403306323039	0.824784172573697	0.995176080499914	0.266004821780115	0.110183389130733	0	0	0	0	0	0	0	0	0	0	1	0	0	0	0	0	0	0	0	0	0	0	0	0	0	0	0	0	0.4	0	0	0
I_050	1	KMT2A	high-confidence	not Ph-pos predicted	not Ph-pos predicted	74.4948407787753	F	1	pro_B	1	-2.12820782694164	1.01661341743023	0.0656476723992681	0.294220893297346	-0.000661375972070521	0.554111220367443	0.198275999419421	0	0	0	0	0	0	0	0	0	0	1	0	0	0	0	0	0	0	0	0	0	0	0	0	0	0	0	0	1	0	0	0
I_051	1	KMT2A	high-confidence	not Ph-pos predicted	not Ph-pos predicted	69.1566897572564	F	1	pro_B	1	-2.16772663891797	0.734380311672848	-0.042881134860616	0.25905405141863	0.0417857346819905	0.597307406385244	0.57808026961987	0	0	0	0	0	0	0	0	0	0	1	0	0	0	0	0	0	0	0	0	0	0	0	0	0	0	0	0	1	0	0	0
I_052	0.6	KMT2A	candidate	not Ph-pos predicted	not Ph-pos predicted	73.2621586446642	F	1	pro_B	1	-2.05708351893839	0.397137704400166	0.697246554144282	0.462954434322894	0.799346013453865	-0.486234085904465	0.186632898521644	0	0	0	0	0	0	0	0	0	0	1	0	0	0	0	0	0	0	0	0	0	0	0	0	0	0	0	0	0.2	0.2	0	0
I_053	0.65	KMT2A	candidate	not Ph-pos predicted	not Ph-pos predicted	68.3074800826796	M	1	common_B	1	-2.10211343216399	0.9436475594011	0.175505692665474	0.677418139044656	0.297899609863126	0.240651785574186	-0.233009354384547	0	0	0	0	0	0	0	0	0	0	1	0	0	0	0	0	0	0	0	0	0	0	0	0	0	0	0	0	0.3	0.3	0	0
I_054	0.6	KMT2A	candidate	not Ph-pos predicted	not Ph-pos predicted	71.4276941579168	M	1	common_B	1	-2.17386375810974	0.00122590526788754	0.309309093143394	0.284052520064738	0.921447873476834	0.201396251238107	0.456432114918777	0	0	0	0	0	0	0	0	0	0	1	0	0	0	0	0	0	0	0	0	0	0	0	0	0	0	0	0	0.2	0	0	0
I_055	0.55	KMT2A	candidate	not Ph-pos predicted	not Ph-pos predicted	75.4873127695425	F	1	common_B	0.9	-1.62400706251995	0.432861460095649	0.99251729928417	0.817758830871369	0.707018957353966	-0.929720470005999	-0.396429015079205	0	0	0	0	0	0	0	0	0	0	1	0	0	0	0	0	0	0	0	0	0	0	0	0	0	0	0	0	0.1	0.3	0	0
I_056	0.65	KMT2A	candidate	not Ph-pos predicted	not Ph-pos predicted	73.4511459981346	M	1	pro_B	1	-1.94248354316324	0.786310261751328	0.406617539195564	0.242283029015298	0.937011223929456	-0.669900759714694	0.24016224898629	0	0	0	0	0	0	0	0	0	0	1	0	0	0	0	0	0	0	0	0	0	0	0	0	0	0	0	0	0.3	0.1	0	0
I_057	1	KMT2A	high-confidence	not Ph-pos predicted	not Ph-pos predicted	73.0893546301351	F	1	pro_B	1	-1.76455215772419	1.67414698099459	0.219859988507138	0.0459450866040563	-0.138522971738054	0.0630159276271517	-0.099892854270697	0	0	0	0	0	0	0	0	0	0	1	0	0	0	0	0	0	0	0	0	0	0	0	0	0	0	0	0	1	0	0	0
I_058	1	KMT2A	high-confidence	not Ph-pos predicted	not Ph-pos predicted	68.547598075948	F	1	pro_B	1	-1.81257178159326	1.0601588166447	0.744441042839514	0.818228105948228	0.0378346023003228	-0.369746808667602	-0.478343977471898	0	0	0	0	0	0	0	0	0	0	1	0	0	0	0	0	0	0	0	0	0	0	0	0	0	0	0	0	1	0	0	0
I_059	0.95	KMT2A	high-confidence	not Ph-pos predicted	not Ph-pos predicted	73.5162471561527	M	1	pro_B	1	-2.02930018176444	0.970460294908048	0.535956544570161	0.183060765009062	0.523573900354712	-0.497076243624666	0.313324920547122	0	0	0	0	0	0	0	0	0	0	1	0	0	0	0	0	0	0	0	0	0	0	0	0	0	0	0	0	0.9	0	0	0
I_060	0.75	KMT2A	high-confidence	not Ph-pos predicted	not Ph-pos predicted	72.3264533324218	M	1	pro_B	0.5	-2.04178395144303	-0.296940640897825	0.586852920812031	1.01890309517455	0.518564852559911	0.29225685195698	-0.0778531281626111	0	0	0	0	0	0	0	0	0	0	1	0	0	0	0	0	0	0	0	0	0	0	0	0	0	0	0	0	0.5	0	0	0
I_061	1	KMT2A	high-confidence	not Ph-pos predicted	not Ph-pos predicted	79.1898903060282	M	1	pro_B	1	-1.67955045233636	1.41198480303494	0.63536174930293	0.573846848768933	-0.351967215312784	-0.0167328687816955	-0.572942864675965	0	0	0	0	0	0	0	0	0	0	1	0	0	0	0	0	0	0	0	0	0	0	0	0	0	0	0	0	1	0	0	0
I_062	0.55	KMT2A	candidate	not Ph-pos predicted	not Ph-pos predicted	75.3376798351481	M	1	common_B	1	-2.13236409284512	0.268559613476164	0.293317183043699	0.906767307589875	0.498931391752501	0.40652931283576	-0.241740715852881	0	0	0	0	0	0	0	0	0	0	1	0	0	0	0	0	0	0	0	0	0	0	0	0	0	0	0	0	0.1	0.1	0	0
I_063	1	KMT2A	high-confidence	not Ph-pos predicted	not Ph-pos predicted	81.4235118683475	M	1	pro_B	1	-1.99959919732412	0.654713208206136	0.643316598180836	0.850737533307819	0.470448012000539	-0.204785109189572	-0.414831045181637	0	0	0	0	0	0	0	0	0	0	1	0	0	0	0	0	0	0	0	0	0	0	0	0	0	0	0	0	1	0	0	0
I_064	1	KMT2A	high-confidence	not Ph-pos predicted	not Ph-pos predicted	74.0205720655011	F	1	pro_B	1	-1.51842689775666	1.73276151344167	0.0512618932095973	0.53063916878539	0.0836542694027096	-0.522438574147258	-0.357451372935449	0	0	0	0	0	0	0	0	0	0	1	0	0	0	0	0	0	0	0	0	0	0	0	0	0	0	0	0	1	0	0	0
I_065	0.65	KMT2A	candidate	not Ph-pos predicted	not Ph-pos predicted	68.2622399776501	M	1	common_B	1	-2.15598756010884	0.867187992536902	0.530920433296971	0.398750474103608	0.393870817119636	0.0219128231425231	-0.0566549800907997	0	0	0	0	0	0	0	0	0	0	1	0	0	0	0	0	0	0	0	0	0	0	0	0	0	0	0	0	0.3	0	0	0.2
I_066	0.95	KMT2A	high-confidence	not Ph-pos predicted	not Ph-pos predicted	78.6288537311738	F	1	pro_B	1	-2.00630710423635	1.01786054281847	0.675945103174763	0.565225402703532	0.173370808254909	-0.0690432545486042	-0.357051498166714	0	0	0	0	0	0	0	0	0	0	1	0	0	0	0	0	0	0	0	0	0	0	0	0	0	0	0	0	0.9	0	0	0
I_067	1	KMT2A	high-confidence	not Ph-pos predicted	not Ph-pos predicted	82.6171816129884	F	1	pro_B	1	-1.78635718456953	1.43637060706846	0.486316054676097	0.485227333903884	0.01526318055892	-0.130240122927675	-0.506579868710157	0	0	0	0	0	0	0	0	0	0	1	0	0	0	0	0	0	0	0	0	0	0	0	0	0	0	0	0	1	0	0	0
I_068	1	KMT2A	high-confidence	not Ph-pos predicted	not Ph-pos predicted	82.3015737310076	F	1	pro_B	1	-1.82099448483062	0.966828305830512	0.965199597936987	0.557815905043284	0.196690754134555	-0.648624387300529	-0.216915690814193	0	0	0	0	0	0	0	0	0	0	1	0	0	0	0	0	0	0	0	0	0	0	0	0	0	0	0	0	1	0	0	0
I_069	0.9	KMT2A	high-confidence	not Ph-pos predicted	not Ph-pos predicted	82.424608013016	M	1	pro_B	1	-1.97909552086333	0.688225946593675	1.01796489860754	0.619779113837048	0.16720006597186	-0.37756758232345	-0.136506921823349	0	0	0	0	0	0	0	0	0	0	1	0	0	0	0	0	0	0	0	0	0	0	0	0	0	0	0	0	0.8	0	0	0
I_070	0.95	KMT2A	high-confidence	not Ph-pos predicted	not Ph-pos predicted	81.2641040949075	M	1	common_B	1	-1.99059239956538	0.218447923474328	0.713600639971443	0.915776520510562	0.698300664717856	-0.280718394796348	-0.274814954312456	0	0	0	0	0	0	0	0	0	0	1	0	0	0	0	0	0	0	0	0	0	0	0	0	0	0	0	0	0.9	0	0	0
I_071	1	KMT2A	high-confidence	not Ph-pos predicted	not Ph-pos predicted	82.9851394921814	F	1	pro_B	1	-2.08436367278407	0.931633135628013	0.690164674238987	0.501253968243111	0.082888106776782	0.0902816394495672	-0.211857851552388	0	0	0	0	0	0	0	0	0	0	1	0	0	0	0	0	0	0	0	0	0	0	0	0	0	0	0	0	1	0	0	0
I_072	1	KMT2A	high-confidence	not Ph-pos predicted	not Ph-pos predicted	76.7255890021593	F	1	pro_B	1	-2.02871585106956	1.1452564557274	0.440613051288373	0.274316180404476	0.446035257578886	-0.320216632742882	0.0427115388133051	0	0	0	0	0	0	0	0	0	0	1	0	0	0	0	0	0	0	0	0	0	0	0	0	0	0	0	0	1	0	0	0
I_073	1	KMT2A	high-confidence	not Ph-pos predicted	not Ph-pos predicted	80.8339764029078	M	1	pro_B	1	-1.57423681858948	1.62128821295463	0.467310980625302	0.510797706346874	-0.282143162864767	-0.200822658435706	-0.54219426003686	0	0	0	0	0	0	0	0	0	0	1	0	0	0	0	0	0	0	0	0	0	0	0	0	0	0	0	0	1	0	0	0
I_074	1	KMT2A	high-confidence	not Ph-pos predicted	not Ph-pos predicted	81.6812550129094	M	1	pro_B	1	-1.51202517823431	1.69930053326739	0.441250203254506	0.432673808844971	-0.202063788327296	-0.298490626341301	-0.560644952463954	0	0	0	0	0	0	0	0	0	0	1	0	0	0	0	0	0	0	0	0	0	0	0	0	0	0	0	0	1	0	0	0
I_075	1	KMT2A	high-confidence	not Ph-pos predicted	not Ph-pos predicted	82.3045188658499	F	1	pro_B	1	-1.91670879439746	1.0941335061276	0.693349566295965	0.336198000829572	0.460602549129617	-0.55778938681796	-0.109785441167343	0	0	0	0	0	0	0	0	0	0	1	0	0	0	0	0	0	0	0	0	0	0	0	0	0	0	0	0	1	0	0	0
I_076	0.5	KMT2A	candidate	not Ph-pos predicted	not Ph-pos predicted	80.3099938923306	M	1	common_B	1	-2.03468970210586	-0.269270917475147	0.47050864706639	0.773329462892818	0.944046602204135	-0.129249724382281	0.245325631799947	0	0	0	0	0	0	0	0	0	0	1	0	0	0	0	0	0	0	0	0	0	0	0	0	0	0	0	0	0	0	0	0
I_077	0.95	KMT2A	high-confidence	not Ph-pos predicted	not Ph-pos predicted	72.7498659234449	M	1	pro_B	1	-1.99889926301952	1.25592657810227	0.487807338169165	0.285205492800773	0.20724446386645	-0.254011676616118	0.0167270666969806	0	0	0	0	0	0	0	0	0	0	1	0	0	0	0	0	0	0	0	0	0	0	0	0	0	0	0	0	0.9	0	0	0
I_078	1	KMT2A	high-confidence	not Ph-pos predicted	not Ph-pos predicted	82.4476385682644	M	1	pro_B	1	-1.85459965510381	1.18306989930931	0.653154966271825	0.455576354390476	0.391845564350068	-0.535853673112187	-0.293193456105682	0	0	0	0	0	0	0	0	0	0	1	0	0	0	0	0	0	0	0	0	0	0	0	0	0	0	0	0	1	0	0	0
I_079	1	KMT2A	high-confidence	not Ph-pos predicted	not Ph-pos predicted	74.0207680841948	M	1	pro_B	0.5	-2.06569275271276	1.01832166578481	0.511494299953301	0.577288436420238	0.244295428367213	-0.126246986032336	-0.159460091780468	0	0	0	0	0	0	0	0	0	0	1	0	0	0	0	0	0	0	0	0	0	0	0	0	0	0	0	0	1	0	0	0
I_080	0.95	KMT2A	high-confidence	not Ph-pos predicted	not Ph-pos predicted	69.19760710434	M	1	pro_B	1	-1.95087332717685	0.708637875292231	0.431671132544577	0.592333118267673	0.76639715638546	-0.730766442840227	0.182600487527133	0	0	0	0	0	0	0	0	0	0	1	0	0	0	0	0	0	0	0	0	0	0	0	0	0	0	0	0	0.9	0	0	0
I_081	0.95	KMT2A	high-confidence	not Ph-pos predicted	not Ph-pos predicted	77.3175927933672	M	1	pro_B	1	-1.58369170851846	1.61858890560824	0.608415839607459	0.290161382107267	-0.0428774694303881	-0.543551019076923	-0.347045930297187	0	0	0	0	0	0	0	0	0	0	1	0	0	0	0	0	0	0	0	0	0	0	0	0	0	0	0	0	0.9	0	0	0
I_082	1	KMT2A	high-confidence	not Ph-pos predicted	not Ph-pos predicted	84.8574757477322	F	1	pro_B	1	-1.85119456534225	0.995629587036331	0.836580671258715	0.723348899300908	0.106873592201961	-0.310162567170441	-0.501075617285229	0	0	0	0	0	0	0	0	0	0	1	0	0	0	0	0	0	0	0	0	0	0	0	0	0	0	0	0	1	0	0	0
I_083	1	KMT2A	high-confidence	not Ph-pos predicted	not Ph-pos predicted	80.2856647088485	M	1	pro_B	1	-1.41785559914313	1.81901678145791	0.543297436022611	0.0665591366436366	-0.191752503270579	-0.342945193557733	-0.47632005815272	0	0	0	0	0	0	0	0	0	0	1	0	0	0	0	0	0	0	0	0	0	0	0	0	0	0	0	0	1	0	0	0
I_084	1	KMT2A	high-confidence	not Ph-pos predicted	not Ph-pos predicted	79.7047003781629	M	1	pro_B	1	-1.7080432659979	1.60227667300473	0.44101210470288	0.204993674723848	0.157383726781691	-0.421869924548321	-0.275752988666928	0	0	0	0	0	0	0	0	0	0	1	0	0	0	0	0	0	0	0	0	0	0	0	0	0	0	0	0	1	0	0	0
I_085	1	KMT2A	high-confidence	not Ph-pos predicted	not Ph-pos predicted	70.8202768539037	M	1	pro_B	1	-1.93264898181771	1.1250689821845	0.17217079433786	-0.383286548680418	0.391565730970022	-0.172524786289327	0.799654809295073	0	0	0	0	0	0	0	0	0	0	1	0	0	0	0	0	0	0	0	0	0	0	0	0	0	0	0	0	1	0	0	0
I_086	1	KMT2A	high-confidence	not Ph-pos predicted	not Ph-pos predicted	82.3441527470487	F	1	pro_B	1	-1.89988933672103	1.16619010814211	0.559214058214621	0.639699574042674	0.237039182689649	-0.297659008320551	-0.404594578047477	0	0	0	0	0	0	0	0	0	0	1	0	0	0	0	0	0	0	0	0	0	0	0	0	0	0	0	0	1	0	0	0
I_087	1	KMT2A	high-confidence	not Ph-pos predicted	not Ph-pos predicted	78.1081644910645	M	1	pro_B	1	-2.03307029989708	1.11505825464453	0.607171218800509	0.172087544626508	0.312960698944818	-0.323620855185952	0.149413438066672	0	0	0	0	0	0	0	0	0	0	1	0	0	0	0	0	0	0	0	0	0	0	0	0	0	0	0	0	1	0	0	0
I_088	0.95	KMT2A	high-confidence	not Ph-pos predicted	not Ph-pos predicted	66.2333187377015	F	1	pro_B	1	-1.96622870012805	1.16071276561858	0.212665831037729	-0.299543937104521	0.333426562863128	-0.158889193235836	0.717856670948968	0	0	0	0	0	0	0	0	0	0	1	0	0	0	0	0	0	0	0	0	0	0	0	0	0	0	0	0	0.9	0	0	0
I_089	1	KMT2A	high-confidence	not Ph-pos predicted	not Ph-pos predicted	83.1575415484176	M	1	pro_B	0.5	-1.87634535693894	1.39779489165015	0.546378521202629	0.346770846464371	0.0236092001081685	-0.147873899238712	-0.290334203247667	0	0	0	0	0	0	0	0	0	0	1	0	0	0	0	0	0	0	0	0	0	0	0	0	0	0	0	0	1	0	0	0
I_090	0.95	KMT2A	high-confidence	not Ph-pos predicted	not Ph-pos predicted	81.9521051180136	M	1	pro_B	1	-1.91918321366671	1.02674355806614	1.00390499814588	-0.0206682219729709	0.178649494510972	-0.439735320886083	0.170288705802766	0	0	0	0	0	0	0	0	0	0	1	0	0	0	0	0	0	0	0	0	0	0	0	0	0	0	0	0	0.9	0	0	0
I_091	1	KMT2A	high-confidence	not Ph-pos predicted	not Ph-pos predicted	72.3414390971322	F	1	pro_B	1	-2.05535160845534	0.450729700223821	0.647620095981742	0.381141869559032	0.688521281823441	-0.56979135224538	0.457130013112688	0	0	0	0	0	0	0	0	0	0	1	0	0	0	0	0	0	0	0	0	0	0	0	0	0	0	0	0	1	0	0	0
I_092	1	KMT2A	high-confidence	not Ph-pos predicted	not Ph-pos predicted	55.6310753728019	F	1	pro_B	1	-1.83859113157463	1.09328692436709	-0.253809759336512	-0.405066776655684	0.716158631982212	-0.128343401072672	0.8163655122902	0	0	0	0	0	0	0	0	0	0	1	0	0	0	0	0	0	0	0	0	0	0	0	0	0	0	0	0	1	0	0	0
I_093	1	KMT2A	high-confidence	not Ph-pos predicted	not Ph-pos predicted	85.747703522531	F	1	pro_B	1	-1.74518424635668	1.13486244657305	1.05858735025107	0.375016763190912	0.063391004177362	-0.50682373299371	-0.379849584842009	0	0	0	0	0	0	0	0	0	0	1	0	0	0	0	0	0	0	0	0	0	0	0	0	0	0	0	0	1	0	0	0
I_094	1	KMT2A	high-confidence	not Ph-pos predicted	not Ph-pos predicted	81.3277132927809	M	1	pro_B	1	-1.62237954388576	1.38732602500728	0.750921196861645	0.537715109864926	0.00443303525393002	-0.652443197990248	-0.405572625111777	0	0	0	0	0	0	0	0	0	0	1	0	0	0	0	0	0	0	0	0	0	0	0	0	0	0	0	0	1	0	0	0
I_095	0.95	KMT2A	high-confidence	not Ph-pos predicted	not Ph-pos predicted	75.7603679430047	M	1	pro_B	1	-2.08277277431636	0.754363115903603	0.735335911040363	0.27502009646885	0.602899891035495	-0.332925003959809	0.0480787638278542	0	0	0	0	0	0	0	0	0	0	1	0	0	0	0	0	0	0	0	0	0	0	0	0	0	0	0	0	0.9	0	0	0
I_096	0.95	KMT2A	high-confidence	not Ph-pos predicted	not Ph-pos predicted	85.7182938712861	M	1	pro_B	1	-1.8388574483585	0.0755719045862368	1.17670716842634	0.893218798450618	0.382535042605199	-0.191947437334732	-0.497228028375159	0	0	0	0	0	0	0	0	0	0	1	0	0	0	0	0	0	0	0	0	0	0	0	0	0	0	0	0	0.9	0	0	0
I_097	1	KMT2A	high-confidence	not Ph-pos predicted	not Ph-pos predicted	65.4041064398149	F	1	pro_B	1	-1.53793755951404	1.72179042768841	0.491814541657012	0.0492511120287508	0.134475487570177	-0.56846998885759	-0.290924020572721	0	0	0	0	0	0	0	0	0	0	1	0	0	0	0	0	0	0	0	0	0	0	0	0	0	0	0	0	1	0	0	0
I_098	1	KMT2A	high-confidence	not Ph-pos predicted	not Ph-pos predicted	82.0636629696778	F	1	pro_B	1	-1.58406820789357	1.61937854729161	0.469106159078412	0.416060774046989	0.0494255122529304	-0.519413617408871	-0.450489167367496	0	0	0	0	0	0	0	0	0	0	1	0	0	0	0	0	0	0	0	0	0	0	0	0	0	0	0	0	1	0	0	0
I_099	1	KMT2A	high-confidence	not Ph-pos predicted	not Ph-pos predicted	72.3241552693243	F	1	pro_B	1	-2.06657286617144	0.878161152606028	0.637217229904711	0.00997757473058205	0.477045111783153	-0.369369690702552	0.433541487849517	0	0	0	0	0	0	0	0	0	0	1	0	0	0	0	0	0	0	0	0	0	0	0	0	0	0	0	0	1	0	0	0
I_100	1	KMT2A	high-confidence	not Ph-pos predicted	not Ph-pos predicted	73.7654305230631	F	1	pro_B	0.9	-2.08732749086702	1.10669448473463	0.524827613719885	0.0221027670965402	0.227320553829123	-0.0830712698685263	0.289453341355365	0	0	0	0	0	0	0	0	0	0	1	0	0	0	0	0	0	0	0	0	0	0	0	0	0	0	0	0	1	0	0	0
I_101	1	KMT2A	high-confidence	not Ph-pos predicted	not Ph-pos predicted	75.0496475826891	F	1	common_B	0.8	-1.50831593137863	1.13153317846979	0.874235695041217	0.930087627648727	-0.322636461379071	-0.32799288086545	-0.776911227536584	0	0	0	0	0	0	0	0	0	0	1	0	0	0	0	0	0	0	0	0	0	0	0	0	0	0	0	0	1	0	0	0
I_102	1	KMT2A	high-confidence	not Ph-pos predicted	not Ph-pos predicted	81.8711583815887	M	1	pro_B	1	-1.95134103603516	1.21658168789592	0.648167036243449	0.272948003497588	0.284425236935606	-0.349102780075863	-0.121678148461535	0	0	0	0	0	0	0	0	0	0	1	0	0	0	0	0	0	0	0	0	0	0	0	0	0	0	0	0	1	0	0	0
I_103	1	KMT2A	high-confidence	not Ph-pos predicted	not Ph-pos predicted	88.043285636446	F	1	pro_B	1	-1.93473232321148	0.697981631788883	1.03316158676123	0.739843674128585	-0.00486508258978301	-0.18314206241488	-0.348247424462561	0	0	0	0	0	0	0	0	0	0	1	0	0	0	0	0	0	0	0	0	0	0	0	0	0	0	0	0	1	0	0	0
I_104	1	KMT2A	high-confidence	not Ph-pos predicted	not Ph-pos predicted	86.3373844378832	F	1	pro_B	1	-1.69437571005411	1.30228109757583	0.844032898927689	0.546608344756052	-0.102121991788954	-0.378336677447818	-0.518087961968688	0	0	0	0	0	0	0	0	0	0	1	0	0	0	0	0	0	0	0	0	0	0	0	0	0	0	0	0	1	0	0	0
I_105	1	KMT2A	high-confidence	not Ph-pos predicted	not Ph-pos predicted	76.319461449234	F	1	pro_B	1	-1.74720430255822	1.49449233082626	0.573064497155926	0.278472684764321	0.1242935719275	-0.485898776644865	-0.237220005470922	0	0	0	0	0	0	0	0	0	0	1	0	0	0	0	0	0	0	0	0	0	0	0	0	0	0	0	0	1	0	0	0
I_106	1	KMT2A	high-confidence	not Ph-pos predicted	not Ph-pos predicted	85.3812947546605	F	1	pro_B	1	-1.58251255106476	1.28348295509385	0.774606293567666	0.726000046043592	-0.00209025935908097	-0.630126384220033	-0.569360100061237	0	0	0	0	0	0	0	0	0	0	1	0	0	0	0	0	0	0	0	0	0	0	0	0	0	0	0	0	1	0	0	0
I_107	1	KMT2A	high-confidence	not Ph-pos predicted	not Ph-pos predicted	88.3677920792464	M	1	pro_B	1	-1.30755197295625	1.46538202133969	0.930464007208208	0.524245469113713	-0.284753735540827	-0.522870647936004	-0.804915141228528	0	0	0	0	0	0	0	0	0	0	1	0	0	0	0	0	0	0	0	0	0	0	0	0	0	0	0	0	1	0	0	0
I_108	1	KMT2A	high-confidence	not Ph-pos predicted	not Ph-pos predicted	82.9628195851083	F	1	pro_B	1	-1.89914459433472	1.32314332966204	0.572983326215391	0.121857597589803	0.328321543577071	-0.437602523348404	-0.00955867936118171	0	0	0	0	0	0	0	0	0	0	1	0	0	0	0	0	0	0	0	0	0	0	0	0	0	0	0	0	1	0	0	0
I_109	1	KMT2A	high-confidence	not Ph-pos predicted	not Ph-pos predicted	77.7467535274173	M	1	pro_B	1	-1.90896012971557	1.24960846204065	0.500741068378945	0.339015466780432	0.451208136034213	-0.428988954782427	-0.202624048736246	0	0	0	0	0	0	0	0	0	0	1	0	0	0	0	0	0	0	0	0	0	0	0	0	0	0	0	0	1	0	0	0
I_110	1	KMT2A	high-confidence	not Ph-pos predicted	not Ph-pos predicted	79.7177252725345	M	1	pro_B	1	-1.64431275987217	1.64293738061635	0.611652869825094	-0.03636377514113	0.0339727805364234	-0.437422849386118	-0.170463646578451	0	0	0	0	0	0	0	0	0	0	1	0	0	0	0	0	0	0	0	0	0	0	0	0	0	0	0	0	1	0	0	0
I_111	1	KMT2A	high-confidence	not Ph-pos predicted	not Ph-pos predicted	79.3193441385348	F	1	pro_B	1	-1.71074973673489	1.53257132901331	0.45768421478134	0.503490007471742	-0.249070569605318	-0.0981295696628219	-0.435795675263368	0	0	0	0	0	0	0	0	0	0	1	0	0	0	0	0	0	0	0	0	0	0	0	0	0	0	0	0	1	0	0	0
I_112	1	KMT2A	high-confidence	not Ph-pos predicted	not Ph-pos predicted	69.6111696894351	M	1	pro_B	1	-1.91979559174287	1.47268011347453	0.149682245417333	0.0895119747264013	0.254594862899609	-0.180297377345839	0.133623772570833	0	0	0	0	0	0	0	0	0	0	1	0	0	0	0	0	0	0	0	0	0	0	0	0	0	0	0	0	1	0	0	0
I_113	1	KMT2A	high-confidence	not Ph-pos predicted	not Ph-pos predicted	78.6998369837593	F	1	pro_B	1	-1.91258076491651	0.862847612138854	0.635528247428397	0.875912852578581	0.331027896333755	-0.360209863759103	-0.432525979803971	0	0	0	0	0	0	0	0	0	0	1	0	0	0	0	0	0	0	0	0	0	0	0	0	0	0	0	0	1	0	0	0
I_114	0.95	KMT2A	high-confidence	not Ph-pos predicted	not Ph-pos predicted	78.1145907046277	M	1	pro_B	1	-2.21122622606077	0.341774118842849	0.460939656134714	0.798079027771836	0.284521257391205	0.234411705022208	0.0915004608979539	0	0	0	0	0	0	0	0	0	0	1	0	0	0	0	0	0	0	0	0	0	0	0	0	0	0	0	0	0.9	0	0	0
I_115	1	KMT2A	high-confidence	not Ph-pos predicted	not Ph-pos predicted	75.3035630251607	F	1	common_B	0.9	-2.02981002273667	0.248089214570876	0.661549115666036	-0.106863451300952	0.667075559852742	-0.339491278039968	0.899450861987936	0	0	0	0	0	0	0	0	0	0	1	0	0	0	0	0	0	0	0	0	0	0	0	0	0	0	0	0	1	0	0	0
I_116	1	KMT2A	high-confidence	not Ph-pos predicted	not Ph-pos predicted	77.3598423808712	M	1	pro_B	1	-1.98133056033777	1.22570577617159	0.554789001525455	0.0496802114887665	0.376812828966348	-0.329931247763197	0.104273989948803	0	0	0	0	0	0	0	0	0	0	1	0	0	0	0	0	0	0	0	0	0	0	0	0	0	0	0	0	1	0	0	0
I_117	1	KMT2A	high-confidence	not Ph-pos predicted	not Ph-pos predicted	82.4164139400589	F	1	pro_B	1	-1.6066004946115	1.63288827878142	0.56732877040585	0.306215668345399	-0.231338685864591	-0.16115523444711	-0.507338302609469	0	0	0	0	0	0	0	0	0	0	1	0	0	0	0	0	0	0	0	0	0	0	0	0	0	0	0	0	1	0	0	0
I_118	1	KMT2A	high-confidence	not Ph-pos predicted	not Ph-pos predicted	81.9218297864953	F	1	pro_B	1	-1.96109941199507	1.29022224852696	0.378261540622369	0.0587185501785024	0.439618690355711	-0.35629788143555	0.150576263747072	0	0	0	0	0	0	0	0	0	0	1	0	0	0	0	0	0	0	0	0	0	0	0	0	0	0	0	0	1	0	0	0
I_119	1	KMT2A	high-confidence	not Ph-pos predicted	not Ph-pos predicted	80.9723651563113	F	1	pro_B	1	-1.61118816999913	1.5696877392556	0.652867916187162	0.296081594876091	-0.359753741848106	-0.00288234985978478	-0.544812988611831	0	0	0	0	0	0	0	0	0	0	1	0	0	0	0	0	0	0	0	0	0	0	0	0	0	0	0	0	1	0	0	0
I_120	1	KMT2A	high-confidence	not Ph-pos predicted	not Ph-pos predicted	81.7441950507117	F	1	pro_B	1	-1.56999770023832	1.2842146381927	0.778320558485887	0.776769854570592	-0.131108529886895	-0.492262047406168	-0.645936773717801	0	0	0	0	0	0	0	0	0	0	1	0	0	0	0	0	0	0	0	0	0	0	0	0	0	0	0	0	1	0	0	0
I_121	1	KMT2A	high-confidence	not Ph-pos predicted	not Ph-pos predicted	82.8387720017921	F	1	pro_B	1	-2.00914193969921	0.559851601350564	0.708522380210692	0.926145638662121	0.369255057489297	-0.275431055365857	-0.279201682647612	0	0	0	0	0	0	0	0	0	0	1	0	0	0	0	0	0	0	0	0	0	0	0	0	0	0	0	0	1	0	0	0
I_122	1	KMT2A	high-confidence	not Ph-pos predicted	not Ph-pos predicted	78.4420613721031	M	1	pro_B	1	-1.95993644436606	1.20555536984206	0.696009348143398	0.0910381141469247	0.0633517353057009	-0.367340590683142	0.271322467611115	0	0	0	0	0	0	0	0	0	0	1	0	0	0	0	0	0	0	0	0	0	0	0	0	0	0	0	0	1	0	0	0
I_123	1	KMT2A	high-confidence	not Ph-pos predicted	not Ph-pos predicted	80.2388187409404	F	1	pro_B	1	-1.94127309038515	0.814169518325129	0.734171145026662	0.516295767975042	0.609644094278034	-0.614195382817071	-0.118812052402648	0	0	0	0	0	0	0	0	0	0	1	0	0	0	0	0	0	0	0	0	0	0	0	0	0	0	0	0	1	0	0	0
I_124	0.95	KMT2A	high-confidence	not Ph-pos predicted	not Ph-pos predicted	85.4703687320763	M	1	pro_B	1	-1.74662504379619	0.839961861574909	1.01714133569613	0.824638848882622	0.0736473342965205	-0.417974337912333	-0.590789998741661	0	0	0	0	0	0	0	0	0	0	1	0	0	0	0	0	0	0	0	0	0	0	0	0	0	0	0	0	0.9	0	0	0
I_125	1	KMT2A	high-confidence	not Ph-pos predicted	not Ph-pos predicted	82.8600068102993	M	1	common_B	0.7	-1.64521318472997	0.820470025976765	1.04621335501129	0.912023763329641	-0.0550591918032869	-0.305539726212643	-0.7728950415718	0	0	0	0	0	0	0	0	0	0	1	0	0	0	0	0	0	0	0	0	0	0	0	0	0	0	0	0	1	0	0	0
I_126	0.95	KMT2A	high-confidence	not Ph-pos predicted	not Ph-pos predicted	66.6529022848067	F	1	pro_B	1	-1.82075493393715	1.57978739430288	-0.0405995241658203	-0.0600390230671418	0.200979723657948	-0.188133638220578	0.328760001429862	0	0	0	0	0	0	0	0	0	0	1	0	0	0	0	0	0	0	0	0	0	0	0	0	0	0	0	0	0.9	0	0	0
I_127	1	KMT2A	high-confidence	not Ph-pos predicted	not Ph-pos predicted	81.8778058157056	M	1	pro_B	1	-2.04821589774085	1.29421488413681	0.22268791029413	0.0714308294292229	0.0977621318530606	0.179599235509775	0.18252090651785	0	0	0	0	0	0	0	0	0	0	1	0	0	0	0	0	0	0	0	0	0	0	0	0	0	0	0	0	1	0	0	0
I_128	0.65	KMT2A	candidate	not Ph-pos predicted	not Ph-pos predicted	64.2419413658366	F	1	common_B	0.9	-1.7022151810531	1.62769253234376	0.426249034906376	0.0652523078483192	0.102071524376161	-0.506516235970781	-0.0125339824507332	0	0	0	0	0	0	0	0	0	0	1	0	0	0	0	0	0	0	0	0	0	0	0	0	0	0	0	0	0.3	0.1	0	0
I_129	1	KMT2A	high-confidence	not Ph-pos predicted	not Ph-pos predicted	77.8588669852421	M	1	pro_B	1	-1.69620976324448	1.43907620263863	0.523354735639166	0.489933767460864	0.228024537082452	-0.462960435493412	-0.521219044083226	0	0	0	0	0	0	0	0	0	0	1	0	0	0	0	0	0	0	0	0	0	0	0	0	0	0	0	0	1	0	0	0
I_130	0.95	KMT2A	high-confidence	not Ph-pos predicted	not Ph-pos predicted	82.1066172718793	F	1	pro_B	1	-2.01798562589221	0.89400119968875	0.698632655856564	0.469303828888596	0.406002614143072	-0.502551173890516	0.0525965012057394	0	0	0	0	0	0	0	0	0	0	1	0	0	0	0	0	0	0	0	0	0	0	0	0	0	0	0	0	0.9	0	0	0
I_131	1	KMT2A	high-confidence	not Ph-pos predicted	not Ph-pos predicted	88.5752154976839	F	1	pro_B	1	-1.56811720254425	1.36908123996111	0.690393600812668	0.704259731059259	-0.259814379511051	-0.160791762873227	-0.775011226904511	0	0	0	0	0	0	0	0	0	0	1	0	0	0	0	0	0	0	0	0	0	0	0	0	0	0	0	0	1	0	0	0
I_132	1	KMT2A	high-confidence	not Ph-pos predicted	not Ph-pos predicted	80.3456016861729	F	1	pro_B	1	-2.04125885435149	1.20714458175015	0.490489758111994	0.0415021134176737	0.204488019475539	-0.159965032712634	0.257599414308772	0	0	0	0	0	0	0	0	0	0	1	0	0	0	0	0	0	0	0	0	0	0	0	0	0	0	0	0	1	0	0	0
I_133	1	KMT2A	high-confidence	not Ph-pos predicted	not Ph-pos predicted	81.1162936367597	F	1	pro_B	1	-1.93357994782247	1.26611917037799	0.606409854254628	0.396149774691047	-0.0935757230025778	0.0978935862959969	-0.339416714794611	0	0	0	0	0	0	0	0	0	0	1	0	0	0	0	0	0	0	0	0	0	0	0	0	0	0	0	0	1	0	0	0
I_134	1	KMT2A	high-confidence	not Ph-pos predicted	not Ph-pos predicted	85.7207001174737	F	1	pro_B	1	-1.67846549461161	1.09942186142657	0.801051510690749	0.816983931028818	0.0392748709316278	-0.336640307549122	-0.741626371917032	0	0	0	0	0	0	0	0	0	0	1	0	0	0	0	0	0	0	0	0	0	0	0	0	0	0	0	0	1	0	0	0
I_135	0.95	KMT2A	high-confidence	not Ph-pos predicted	not Ph-pos predicted	71.5102176576541	F	1	pro_B	1	-1.8204246426589	1.36485473035215	0.277897573209571	-0.522753340939245	0.194603888109197	-0.13883459087397	0.644656382801189	0	0	0	0	0	0	0	0	0	0	1	0	0	0	0	0	0	0	0	0	0	0	0	0	0	0	0	0	0.9	0	0	0
I_136	0.5	KMT2A	candidate	not Ph-pos predicted	not Ph-pos predicted	45.3889550493237	M	1	pro_B	0.6	-1.81085088455118	1.17690352811326	-0.207037233523509	-0.415918708833899	0.459328074116417	-0.144728243836495	0.942303468515404	0	0	0	0	0	0	0	0	0	0	1	0	0	0	0	0	0	0	0	0	0	0	0	0	0	0	0	0	0	0.1	0	0
I_137	0.95	KMT2A	high-confidence	not Ph-pos predicted	not Ph-pos predicted	81.340166884238	F	1	pro_B	1	-2.02468585862256	0.821096008947062	0.656917330570324	0.0293946023379028	0.591629801926024	-0.506885518910557	0.432533633751803	0	0	0	0	0	0	0	0	0	0	1	0	0	0	0	0	0	0	0	0	0	0	0	0	0	0	0	0	0.9	0	0	0
I_138	1	KMT2A	high-confidence	not Ph-pos predicted	not Ph-pos predicted	79.2564273032931	F	1	pro_B	1	-2.06037591355229	0.89857908046123	0.407821280783932	0.719984525350002	0.429469788641581	-0.192047615750488	-0.203431145933965	0	0	0	0	0	0	0	0	0	0	1	0	0	0	0	0	0	0	0	0	0	0	0	0	0	0	0	0	1	0	0	0
I_139	0.5	KMT2A	candidate	not Ph-pos predicted	not Ph-pos predicted	59.3821613613768	M	1	pro_B	0.6	-2.07416217723721	0.933075952596513	0.525637037059823	0.235858522294789	0.201670470374455	-0.379440487213362	0.557360682124991	0	0	0	0	0	0	0	0	0	0	1	0	0	0	0	0	0	0	0	0	0	0	0	0	0	0	0	0	0	0.2	0	0
I_140	1	KMT2A	high-confidence	not Ph-pos predicted	not Ph-pos predicted	84.9351903564358	F	1	pro_B	1	-1.67486054698384	1.33315922245352	0.734365629705074	0.56972680740727	-0.0116393467569998	-0.250045915896497	-0.700705849928531	0	0	0	0	0	0	0	0	0	0	1	0	0	0	0	0	0	0	0	0	0	0	0	0	0	0	0	0	1	0	0	0
I_141	1	KMT2A	high-confidence	not Ph-pos predicted	not Ph-pos predicted	82.9967071655576	F	1	pro_B	1	-1.87520861380894	0.896764015511109	0.85367622384295	0.576335502111499	0.40893196656339	-0.631528644606672	-0.228970449613335	0	0	0	0	0	0	0	0	0	0	1	0	0	0	0	0	0	0	0	0	0	0	0	0	0	0	0	0	1	0	0	0
I_142	1	KMT2A	high-confidence	not Ph-pos predicted	not Ph-pos predicted	77.3868860979728	M	1	pro_B	1	-1.67578841802565	1.42174335226376	0.437042690579425	0.717497912319486	-0.0518879726658037	-0.198682761731211	-0.649924802740007	0	0	0	0	0	0	0	0	0	0	1	0	0	0	0	0	0	0	0	0	0	0	0	0	0	0	0	0	1	0	0	0
I_143	1	KMT2A	high-confidence	not Ph-pos predicted	not Ph-pos predicted	82.1245591042643	F	1	pro_B	1	-1.66444220764528	1.15981926656984	0.801635854428495	0.733788060473268	-0.28958979590016	0.0446215720422214	-0.785832749968382	0	0	0	0	0	0	0	0	0	0	1	0	0	0	0	0	0	0	0	0	0	0	0	0	0	0	0	0	1	0	0	0
I_144	1	KMT2A	high-confidence	not Ph-pos predicted	not Ph-pos predicted	84.009191515298	F	1	pro_B	1	-1.85249229677648	0.9404828207332	0.796316812179492	0.454612647789204	0.517140668780253	-0.751385268744309	-0.104675383961359	0	0	0	0	0	0	0	0	0	0	1	0	0	0	0	0	0	0	0	0	0	0	0	0	0	0	0	0	1	0	0	0
I_145	1	KMT2A	high-confidence	not Ph-pos predicted	not Ph-pos predicted	80.6869970096123	F	1	pro_B	1	-1.79686947098416	1.5917035919397	0.379702135818625	0.0365525760296326	0.122034744857892	-0.271088911966746	-0.0620346656949466	0	0	0	0	0	0	0	0	0	0	1	0	0	0	0	0	0	0	0	0	0	0	0	0	0	0	0	0	1	0	0	0
I_146	0.95	KMT2A	high-confidence	not Ph-pos predicted	not Ph-pos predicted	71.6390382887408	F	1	pro_B	1	-2.04461743098654	1.17696185891563	0.167690937344784	0.124393542157269	0.429201558909062	-0.239689282432725	0.386058816092519	0	0	0	0	0	0	0	0	0	0	1	0	0	0	0	0	0	0	0	0	0	0	0	0	0	0	0	0	0.9	0	0	0
I_147	1	KMT2A	high-confidence	not Ph-pos predicted	not Ph-pos predicted	79.9955116536242	F	1	pro_B	1	-1.40455151048944	1.81492416936301	0.473381434061075	0.0348252379572141	0.0323492981095347	-0.640998946399769	-0.309929682601628	0	0	0	0	0	0	0	0	0	0	1	0	0	0	0	0	0	0	0	0	0	0	0	0	0	0	0	0	1	0	0	0
I_148	0.95	KMT2A	high-confidence	not Ph-pos predicted	not Ph-pos predicted	84.8719075502971	F	1	pro_B	1	-1.80731637599993	1.41542049223083	0.780404010677554	0.111481221925902	-0.0543669349627684	-0.279769230963069	-0.165853182908515	0	0	0	0	0	0	0	0	0	0	1	0	0	0	0	0	0	0	0	0	0	0	0	0	0	0	0	0	0.9	0	0	0
I_149	1	KMT2A	high-confidence	not Ph-pos predicted	not Ph-pos predicted	85.2135584097726	M	1	pro_B	1	-1.73758615363109	1.33008076730249	0.49939369449408	0.50842584256494	0.420553555664536	-0.564461075553883	-0.456406630841075	0	0	0	0	0	0	0	0	0	0	1	0	0	0	0	0	0	0	0	0	0	0	0	0	0	0	0	0	1	0	0	0
I_150	1	KMT2A	high-confidence	not Ph-pos predicted	not Ph-pos predicted	84.1255915061525	M	1	pro_B	1	-2.03873686711934	0.625843042610934	0.643396615652024	0.537098381030551	0.680134894643899	-0.529335976938854	0.0815999101207854	0	0	0	0	0	0	0	0	0	0	1	0	0	0	0	0	0	0	0	0	0	0	0	0	0	0	0	0	1	0	0	0
I_151	1	KMT2A	high-confidence	not Ph-pos predicted	not Ph-pos predicted	83.7534098438262	F	1	pro_B	1	-1.7911360682687	1.29533670366341	0.591509688612116	0.530795274644418	0.242041405001497	-0.586812158025886	-0.281734845626853	0	0	0	0	0	0	0	0	0	0	1	0	0	0	0	0	0	0	0	0	0	0	0	0	0	0	0	0	1	0	0	0
I_152	1	KMT2A	high-confidence	not Ph-pos predicted	not Ph-pos predicted	84.5943492055051	M	1	pro_B	1	-1.8884668020068	0.815377479478028	0.898528997331938	0.758963116822411	-0.0375827037799646	0.0690478133939593	-0.615867901239568	0	0	0	0	0	0	0	0	0	0	1	0	0	0	0	0	0	0	0	0	0	0	0	0	0	0	0	0	1	0	0	0
I_153	1	KMT2A	high-confidence	not Ph-pos predicted	not Ph-pos predicted	82.2761100571384	M	1	pro_B	1	-1.8789458507182	1.1946285705238	0.632206506407484	0.666344677561857	-0.268217734766092	0.00991324373169705	-0.35592941274055	0	0	0	0	0	0	0	0	0	0	1	0	0	0	0	0	0	0	0	0	0	0	0	0	0	0	0	0	1	0	0	0
I_154	1	KMT2A	high-confidence	not Ph-pos predicted	not Ph-pos predicted	83.0128244914528	M	1	pro_B	1	-2.11481211126357	0.426627374482096	0.507637098270776	0.938229639630305	0.297847652118333	0.214447417195307	-0.269977070433251	0	0	0	0	0	0	0	0	0	0	1	0	0	0	0	0	0	0	0	0	0	0	0	0	0	0	0	0	1	0	0	0
I_155	0.9	KMT2A	high-confidence	not Ph-pos predicted	not Ph-pos predicted	54.4183709289614	M	1	common_B	1	-2.12782629078263	-0.065322613481289	-0.0931652306181447	0.690681624443884	0.802073297383929	0.286830347335238	0.506728865719009	0	0	0	0	0	0	0	0	0	0	1	0	0	0	0	0	0	0	0	0	0	0	0	0	0	0	0	0	0.8	0	0	0.1
I_156	1	KMT2A	high-confidence	not Ph-pos predicted	not Ph-pos predicted	83.1108062164164	F	1	pro_B	1	-1.88008622674632	1.17199985177071	0.54360343462417	0.733070233723433	-0.0879771220318822	0.0200431650854428	-0.500653336425554	0	0	0	0	0	0	0	0	0	0	1	0	0	0	0	0	0	0	0	0	0	0	0	0	0	0	0	0	1	0	0	0
I_157	1	KMT2A	high-confidence	not Ph-pos predicted	not Ph-pos predicted	84.2783020352991	F	1	pro_B	1	-1.6612232089186	1.42784346467541	0.597664878705004	0.628066261677872	-0.186011534920522	-0.19075797565006	-0.615581885569102	0	0	0	0	0	0	0	0	0	0	1	0	0	0	0	0	0	0	0	0	0	0	0	0	0	0	0	0	1	0	0	0
I_158	1	KMT2A	high-confidence	not Ph-pos predicted	not Ph-pos predicted	81.7913006550789	M	1	pro_B	1	-1.52888369197462	1.61181016219873	0.341595629680049	0.632505022625599	-0.0148115657737775	-0.473639558846013	-0.568575997909961	0	0	0	0	0	0	0	0	0	0	1	0	0	0	0	0	0	0	0	0	0	0	0	0	0	0	0	0	1	0	0	0
I_159	1	KMT2A	high-confidence	not Ph-pos predicted	not Ph-pos predicted	76.9295898744358	F	1	pro_B	0.8	-1.57078429781176	1.15025949846314	0.504658543578647	1.06554409120049	-0.167685148154679	-0.0978028847650331	-0.884189802510814	0	0	0	0	0	0	0	0	0	0	1	0	0	0	0	0	0	0	0	0	0	0	0	0	0	0	0	0	1	0	0	0
I_160	1	KMT2A	high-confidence	not Ph-pos predicted	not Ph-pos predicted	81.6547920582105	M	1	pro_B	1	-1.78879872276572	1.4240766892598	0.274587655797163	0.607390936770999	0.0572967576696021	-0.00483736716548577	-0.569715949566365	0	0	0	0	0	0	0	0	0	0	1	0	0	0	0	0	0	0	0	0	0	0	0	0	0	0	0	0	1	0	0	0
I_161	1	KMT2A	high-confidence	not Ph-pos predicted	not Ph-pos predicted	62.5466570957293	F	1	pro_B	1	-1.7733656263248	1.51799932968402	-0.051971125268274	-0.281557219277099	0.281902745461357	-0.260198235648097	0.56719013137289	0	0	0	0	0	0	0	0	0	0	1	0	0	0	0	0	0	0	0	0	0	0	0	0	0	0	0	0	1	0	0	0
I_162	1	KMT2A	high-confidence	not Ph-pos predicted	not Ph-pos predicted	76.341544954654	F	1	pro_B	0.9	-1.30854209064561	1.36689444309194	0.494471167220673	1.00295115805187	-0.347389530630955	-0.205364540452217	-1.00302060663571	0	0	0	0	0	0	0	0	0	0	1	0	0	0	0	0	0	0	0	0	0	0	0	0	0	0	0	0	1	0	0	0
I_163	1	KMT2A	high-confidence	not Ph-pos predicted	not Ph-pos predicted	82.7465465739219	F	1	pro_B	1	-1.65150421587109	1.15166148911802	0.67628011859678	0.922269914497948	-0.0454707041302572	-0.324687879435071	-0.728548722776329	0	0	0	0	0	0	0	0	0	0	1	0	0	0	0	0	0	0	0	0	0	0	0	0	0	0	0	0	1	0	0	0
I_164	1	KMT2A	high-confidence	not Ph-pos predicted	not Ph-pos predicted	82.2108703323573	F	1	pro_B	1	-1.27877937894193	1.71218557684516	0.472430863613171	0.595498630238947	-0.278355579231171	-0.488990454994202	-0.733989657529974	0	0	0	0	0	0	0	0	0	0	1	0	0	0	0	0	0	0	0	0	0	0	0	0	0	0	0	0	1	0	0	0
I_165	1	KMT2A	high-confidence	not Ph-pos predicted	not Ph-pos predicted	73.4974793140189	F	1	pro_B	1	-1.15092940166125	1.77234542666397	0.408849734790142	0.605488281687048	-0.278284363048088	-0.650673429515953	-0.706796248915865	0	0	0	0	0	0	0	0	0	0	1	0	0	0	0	0	0	0	0	0	0	0	0	0	0	0	0	0	1	0	0	0
I_166	1	KMT2A	high-confidence	not Ph-pos predicted	not Ph-pos predicted	81.2339125681766	F	1	pro_B	1	-1.89609760092095	1.37341494054805	0.437011128982431	0.502824542517642	-0.0709312372614941	-0.242996660448759	-0.103225113416921	0	0	0	0	0	0	0	0	0	0	1	0	0	0	0	0	0	0	0	0	0	0	0	0	0	0	0	0	1	0	0	0
I_167	1	KMT2A	high-confidence	not Ph-pos predicted	not Ph-pos predicted	81.2014262932028	F	1	pro_B	1	-1.68510033433115	1.68737422661465	0.184337177701629	0.270068629135191	0.131695763584823	-0.383213588171646	-0.205161874533498	0	0	0	0	0	0	0	0	0	0	1	0	0	0	0	0	0	0	0	0	0	0	0	0	0	0	0	0	1	0	0	0
I_168	0.85	KMT2A	high-confidence	not Ph-pos predicted	not Ph-pos predicted	76.1187920853806	F	1	common_B	1	-2.12900115761408	-0.0690274155895089	0.392555563950813	0.90519684000991	0.643908767705755	0.272453367380248	-0.0160859658431393	0	0	0	0	0	0	0	0	0	0	1	0	0	0	0	0	0	0	0	0	0	0	0	0	0	0	0	0	0.7	0	0	0
I_169	1	KMT2A	high-confidence	not Ph-pos predicted	not Ph-pos predicted	80.1590889654399	F	1	pro_B	1	-1.95965895324421	1.29656099292469	0.170523191679787	0.507752814521542	0.350970334500398	-0.155120611590287	-0.211027768791921	0	0	0	0	0	0	0	0	0	0	1	0	0	0	0	0	0	0	0	0	0	0	0	0	0	0	0	0	1	0	0	0
I_170	1	KMT2A	high-confidence	not Ph-pos predicted	not Ph-pos predicted	71.8250112610558	M	1	pro_B	1	-1.936021239708	1.2467768774442	0.0651529114057022	0.152812581951389	0.647695656824011	-0.430773340212989	0.254356552295695	0	0	0	0	0	0	0	0	0	0	1	0	0	0	0	0	0	0	0	0	0	0	0	0	0	0	0	0	1	0	0	0
I_171	0.95	KMT2A	high-confidence	not Ph-pos predicted	not Ph-pos predicted	60.8068172813147	F	1	pro_B	1	-1.57222809131856	1.84501709640999	-0.256603853016369	0.175931922326831	-0.121944844448782	-0.105373198182736	0.0352009682296247	0	0	0	0	0	0	0	0	0	0	1	0	0	0	0	0	0	0	0	0	0	0	0	0	0	0	0	0	0.9	0	0	0
I_172	1	KMT2A	high-confidence	not Ph-pos predicted	not Ph-pos predicted	75.1368855382771	F	1	pro_B	1	-1.70442163147057	1.3986938211804	0.128590931974313	0.582409513005385	0.516466192921564	-0.674560155940023	-0.24717867167107	0	0	0	0	0	0	0	0	0	0	1	0	0	0	0	0	0	0	0	0	0	0	0	0	0	0	0	0	1	0	0	0
I_173	1	KMT2A	high-confidence	not Ph-pos predicted	not Ph-pos predicted	84.0410660413417	F	1	pro_B	1	-1.7383894448628	1.19125522504943	0.236621488202675	0.948524317631874	0.326102325195216	-0.355320075487298	-0.608793835729098	0	0	0	0	0	0	0	0	0	0	1	0	0	0	0	0	0	0	0	0	0	0	0	0	0	0	0	0	1	0	0	0
I_174	0.95	KMT2A	high-confidence	not Ph-pos predicted	not Ph-pos predicted	77.9845449576696	F	1	pro_B	1	-1.69383588247086	1.48339045352262	0.166914272828203	0.553728817491342	0.318694855109974	-0.689126959460349	-0.139765557020925	0	0	0	0	0	0	0	0	0	0	1	0	0	0	0	0	0	0	0	0	0	0	0	0	0	0	0	0	0.9	0	0	0
I_175	0.95	KMT2A	high-confidence	not Ph-pos predicted	not Ph-pos predicted	79.1422682707192	F	1	pro_B	1	-1.89941437051472	1.06463065668807	0.528634864558816	0.578033753451955	0.48500081887682	-0.626983583110768	-0.12990213995018	0	0	0	0	0	0	0	0	0	0	1	0	0	0	0	0	0	0	0	0	0	0	0	0	0	0	0	0	0.9	0	0	0
I_176	1	KMT2A	high-confidence	not Ph-pos predicted	not Ph-pos predicted	84.9205370596208	F	1	pro_B	1	-1.77572023532781	1.36627660001234	0.57491011095025	0.610401439380795	-0.0350324717140588	-0.344451453774916	-0.396383989526601	0	0	0	0	0	0	0	0	0	0	1	0	0	0	0	0	0	0	0	0	0	0	0	0	0	0	0	0	1	0	0	0
I_177	0.95	KMT2A	high-confidence	not Ph-pos predicted	not Ph-pos predicted	82.9488278303095	M	1	pro_B	1	-1.5628025312399	1.56959553458541	0.338094124506511	0.654260914893766	0.0421763433686505	-0.458629774605223	-0.582694611509214	0	0	0	0	0	0	0	0	0	0	1	0	0	0	0	0	0	0	0	0	0	0	0	0	0	0	0	0	0.9	0	0	0
I_178	1	KMT2A	high-confidence	not Ph-pos predicted	not Ph-pos predicted	81.4865865849836	F	1	pro_B	1	-1.74005284417019	1.5580613962121	0.374167281449095	0.143783007514716	0.3625678786992	-0.414688208482586	-0.283838511222329	0	0	0	0	0	0	0	0	0	0	1	0	0	0	0	0	0	0	0	0	0	0	0	0	0	0	0	0	1	0	0	0
I_179	1	KMT2A	high-confidence	not Ph-pos predicted	not Ph-pos predicted	85.6567310421605	F	1	pro_B	1	-1.87981905796265	1.22751177067613	0.702683808852628	0.447605983865461	0.166755787994945	-0.423565412954145	-0.241172880472373	0	0	0	0	0	0	0	0	0	0	1	0	0	0	0	0	0	0	0	0	0	0	0	0	0	0	0	0	1	0	0	0
I_180	1	KMT2A	high-confidence	not Ph-pos predicted	not Ph-pos predicted	85.7424183383459	M	1	pro_B	1	-1.93914989415828	1.05960764809622	0.589125935093814	0.708039917287659	0.206551032906493	-0.187429570379459	-0.436745068846453	0	0	0	0	0	0	0	0	0	0	1	0	0	0	0	0	0	0	0	0	0	0	0	0	0	0	0	0	1	0	0	0
I_181	1	KMT2A	high-confidence	not Ph-pos predicted	not Ph-pos predicted	84.6323412516856	M	1	pro_B	1	-1.5144242587883	1.63031460000379	0.603640929420863	0.248658287033479	0.104889706047975	-0.670010135117241	-0.403069128600563	0	0	0	0	0	0	0	0	0	0	1	0	0	0	0	0	0	0	0	0	0	0	0	0	0	0	0	0	1	0	0	0
I_182	1	KMT2A	high-confidence	not Ph-pos predicted	not Ph-pos predicted	83.2783030576063	F	1	pro_B	1	-1.61039183859165	1.28125737408628	0.534946061583858	0.86302897034174	0.123369741098041	-0.532353400532286	-0.659856907985986	0	0	0	0	0	0	0	0	0	0	1	0	0	0	0	0	0	0	0	0	0	0	0	0	0	0	0	0	1	0	0	0
I_183	1	KMT2A	high-confidence	not Ph-pos predicted	not Ph-pos predicted	83.5924878773016	M	1	pro_B	1	-1.82656129669071	1.18146349245718	0.62259372455092	0.720406278669064	0.0490902648059767	-0.173745176021178	-0.573247287771254	0	0	0	0	0	0	0	0	0	0	1	0	0	0	0	0	0	0	0	0	0	0	0	0	0	0	0	0	1	0	0	0
I_184	1	KMT2A	high-confidence	not Ph-pos predicted	not Ph-pos predicted	84.5678224518322	F	1	pro_B	1	-1.61861253140689	1.20120207547144	0.591091227192991	0.925144031872593	-0.0810663489062383	-0.186824231820315	-0.830934222403581	0	0	0	0	0	0	0	0	0	0	1	0	0	0	0	0	0	0	0	0	0	0	0	0	0	0	0	0	1	0	0	0
I_185	1	KMT2A	high-confidence	not Ph-pos predicted	not Ph-pos predicted	83.4512291625557	F	1	pro_B	1	-1.20534062412698	1.71559766789657	0.469979706354524	0.588299816808451	-0.312655627965749	-0.353596693568637	-0.902284245398185	0	0	0	0	0	0	0	0	0	0	1	0	0	0	0	0	0	0	0	0	0	0	0	0	0	0	0	0	1	0	0	0
I_186	1	KMT2A	high-confidence	not Ph-pos predicted	not Ph-pos predicted	84.6101938018165	F	1	pro_B	1	-1.81285227695364	1.31583649047885	0.607308426138081	0.251690071666072	0.361281799973983	-0.642603090425366	-0.0806614208779843	0	0	0	0	0	0	0	0	0	0	1	0	0	0	0	0	0	0	0	0	0	0	0	0	0	0	0	0	1	0	0	0
I_187	1	KMT2A	high-confidence	not Ph-pos predicted	not Ph-pos predicted	76.6343582116692	M	1	pro_B	1	-2.21586201392944	0.565995936443061	-0.081936184152525	0.474539116605565	0.335635698440947	0.474105195526217	0.447522251066177	0	0	0	0	0	0	0	0	0	0	1	0	0	0	0	0	0	0	0	0	0	0	0	0	0	0	0	0	1	0	0	0
I_188	0.65	KMT2A	candidate	not Ph-pos predicted	not Ph-pos predicted	81.5551131322367	F	1	common_B	0.8	-1.50463343625446	0.93960897940791	1.37834980092556	0.266921470332306	0.112093431979863	-0.877875087839556	-0.314465158551619	0	0	0	0	0	0	0	0	0	0	1	0	0	0	0	0	0	0	0	0	0	0	0	0	0	0	0	0	0.3	0.2	0	0
I_189	1	KMT2A	high-confidence	not Ph-pos predicted	not Ph-pos predicted	72.5726405336601	M	1	pro_B	1	-1.75547870336314	1.32249375101528	0.536813419767854	0.6940992126964	0.0843671052925274	-0.480022726915518	-0.402272058493407	0	0	0	0	0	0	0	0	0	0	1	0	0	0	0	0	0	0	0	0	0	0	0	0	0	0	0	0	1	0	0	0
I_190	1	KMT2A	high-confidence	not Ph-pos predicted	not Ph-pos predicted	79.976626664295	F	1	pro_B	0.8	-1.58610946452848	1.69803238295938	0.106781363881856	0.568388088773463	-0.155577188568472	-0.169358241286997	-0.46215694123075	0	0	0	0	0	0	0	0	0	0	1	0	0	0	0	0	0	0	0	0	0	0	0	0	0	0	0	0	1	0	0	0
I_191	1	KMT2A	high-confidence	not Ph-pos predicted	not Ph-pos predicted	84.1844031606014	F	1	pro_B	1	-1.61056853660801	1.29400373381889	0.694302063773577	0.710819355732959	0.106648071689114	-0.694227596380833	-0.500977092025703	0	0	0	0	0	0	0	0	0	0	1	0	0	0	0	0	0	0	0	0	0	0	0	0	0	0	0	0	1	0	0	0
I_192	1	KMT2A	high-confidence	not Ph-pos predicted	not Ph-pos predicted	78.1795485580961	F	1	pro_B	1	-1.46150718186664	1.54027296549346	0.373026266695269	0.741497591203952	0.069791856664956	-0.627646078159562	-0.635435420031434	0	0	0	0	0	0	0	0	0	0	1	0	0	0	0	0	0	0	0	0	0	0	0	0	0	0	0	0	1	0	0	0
I_193	1	KMT2A	high-confidence	not Ph-pos predicted	not Ph-pos predicted	84.7151776191494	F	1	pro_B	1	-1.79345067512759	1.34989325986262	0.497940584827444	0.588844210777721	0.170159902760337	-0.465373721709079	-0.348013561391458	0	0	0	0	0	0	0	0	0	0	1	0	0	0	0	0	0	0	0	0	0	0	0	0	0	0	0	0	1	0	0	0
I_194	1	KMT2A	high-confidence	not Ph-pos predicted	not Ph-pos predicted	81.4708238917408	M	1	pro_B	1	-1.67779811814269	1.61842695653016	0.390513112426089	0.339760859635841	0.0657521667237578	-0.473437201007268	-0.263217776165887	0	0	0	0	0	0	0	0	0	0	1	0	0	0	0	0	0	0	0	0	0	0	0	0	0	0	0	0	1	0	0	0
I_195	1	KMT2A	high-confidence	not Ph-pos predicted	not Ph-pos predicted	68.6290934738593	F	1	pro_B	0.9	-1.40502651117873	1.24847610821477	0.632317841119849	0.939293361485346	0.115329305782167	-0.784717511724301	-0.745672593699102	0	0	0	0	0	0	0	0	0	0	1	0	0	0	0	0	0	0	0	0	0	0	0	0	0	0	0	0	1	0	0	0
I_196	1	KMT2A	high-confidence	not Ph-pos predicted	not Ph-pos predicted	83.9737462148468	F	1	pro_B	1	-1.863346462544	1.22986600239837	0.756631602061873	0.492022049341731	-0.0754342866981398	-0.112638532555336	-0.427100372004495	0	0	0	0	0	0	0	0	0	0	1	0	0	0	0	0	0	0	0	0	0	0	0	0	0	0	0	0	1	0	0	0
I_197	1	KMT2A	high-confidence	not Ph-pos predicted	not Ph-pos predicted	74.5123816513681	F	1	pro_B	1	-1.86572908699444	1.2073068839928	-0.0235685410255708	0.739076252944497	0.56513826930111	-0.340381322782224	-0.281842455436169	0	0	0	0	0	0	0	0	0	0	1	0	0	0	0	0	0	0	0	0	0	0	0	0	0	0	0	0	1	0	0	0
I_198	1	KMT2A	high-confidence	not Ph-pos predicted	not Ph-pos predicted	81.6660506629443	M	1	pro_B	1	-1.55961486396106	1.59386475529338	0.324417655600851	0.628425743416846	-0.153200338537239	-0.137776441320571	-0.696116510492208	0	0	0	0	0	0	0	0	0	0	1	0	0	0	0	0	0	0	0	0	0	0	0	0	0	0	0	0	1	0	0	0
I_199	0.95	KMT2A	high-confidence	not Ph-pos predicted	not Ph-pos predicted	80.261290766857	F	1	pro_B	1	-2.0170776998175	0.964512507645687	0.0120442721207398	0.90584275947509	0.18552564792463	0.24355999801552	-0.294407485364171	0	0	0	0	0	0	0	0	0	0	1	0	0	0	0	0	0	0	0	0	0	0	0	0	0	0	0	0	0.9	0	0	0
I_200	1	KMT2A	high-confidence	not Ph-pos predicted	not Ph-pos predicted	75.2063122762966	F	1	pro_B	1	-1.9979575415957	1.32939358463225	-0.175391001614918	0.150879655623947	0.162203827722309	0.365758571147263	0.165112904084851	0	0	0	0	0	0	0	0	0	0	1	0	0	0	0	0	0	0	0	0	0	0	0	0	0	0	0	0	1	0	0	0
I_201	0.95	KMT2A	high-confidence	not Ph-pos predicted	not Ph-pos predicted	67.2562632616395	M	1	pro_B	0.8	-1.89814948131762	1.42684843968134	0.160587524175084	0.501274436167021	0.12782200233291	-0.251509814578399	-0.0668731064603333	0	0	0	0	0	0	0	0	0	0	1	0	0	0	0	0	0	0	0	0	0	0	0	0	0	0	0	0	0.9	0	0	0
I_202	0.9	KMT2A	high-confidence	not Ph-pos predicted	not Ph-pos predicted	69.321641989351	F	1	pro_B	0.7	-1.96168634670335	0.612927737118891	0.926403750037301	0.884261060677771	0.0383393315215502	-0.18166827814928	-0.318577254502886	0	0	0	0	0	0	0	0	0	0	1	0	0	0	0	0	0	0	0	0	0	0	0	0	0	0	0	0	0.8	0	0	0
I_203	0.95	KMT2A	high-confidence	not Ph-pos predicted	not Ph-pos predicted	67.901150863318	M	1	common_B	0.9	-1.97033235244095	0.989166824831417	-0.61361158110121	0.0968278508180523	0.449446366660675	0.494557881865111	0.553945009366902	0	0	0	0	0	0	0	0	0	0	1	0	0	0	0	0	0	0	0	0	0	0	0	0	0	0	0	0	0.9	0	0	0
I_204	1	KMT2A	high-confidence	not Ph-pos predicted	not Ph-pos predicted	79.1234471726867	M	1	pro_B	1	-1.96928947027715	1.02288372500569	0.718518062388581	0.155939125891972	0.459919917701787	-0.546289122963279	0.158317762252397	0	0	0	0	0	0	0	0	0	0	1	0	0	0	0	0	0	0	0	0	0	0	0	0	0	0	0	0	1	0	0	0
I_205	1	KMT2A	high-confidence	not Ph-pos predicted	not Ph-pos predicted	82.606836992748	F	1	pro_B	1	-1.88045814969971	1.2169805829691	0.502497783482362	0.705895526626927	0.115755986506632	-0.316195934946751	-0.344475794938565	0	0	0	0	0	0	0	0	0	0	1	0	0	0	0	0	0	0	0	0	0	0	0	0	0	0	0	0	1	0	0	0
I_206	1	KMT2A	high-confidence	not Ph-pos predicted	not Ph-pos predicted	85.2483399670677	F	1	pro_B	1	-1.50291871424339	1.51133737945263	0.861619441258528	0.0596682448890442	0.143003306331711	-0.7765041078069	-0.296205549881628	0	0	0	0	0	0	0	0	0	0	1	0	0	0	0	0	0	0	0	0	0	0	0	0	0	0	0	0	1	0	0	0
I_207	1	KMT2A	high-confidence	not Ph-pos predicted	not Ph-pos predicted	82.70690776667	F	1	pro_B	1	-1.74119480077107	1.4711553506218	0.477559769566076	0.444479498024289	0.171636160580667	-0.342283254281044	-0.481352723740716	0	0	0	0	0	0	0	0	0	0	1	0	0	0	0	0	0	0	0	0	0	0	0	0	0	0	0	0	1	0	0	0
I_208	1	KMT2A	high-confidence	not Ph-pos predicted	not Ph-pos predicted	84.2420333935736	F	1	pro_B	1	-1.73188552993178	1.40604681484845	0.532151441210144	0.594517740278421	-0.0217907403519242	-0.185752738556139	-0.593286987497172	0	0	0	0	0	0	0	0	0	0	1	0	0	0	0	0	0	0	0	0	0	0	0	0	0	0	0	0	1	0	0	0
I_209	1	KMT2A	high-confidence	not Ph-pos predicted	not Ph-pos predicted	78.9743986173635	F	1	pro_B	1	-1.88273287339997	1.37730094039447	-0.042171311897209	0.725493759783647	0.0483270320494094	-0.147143613549597	-0.0790739333807523	0	0	0	0	0	0	0	0	0	0	1	0	0	0	0	0	0	0	0	0	0	0	0	0	0	0	0	0	1	0	0	0
I_210	1	KMT2A	high-confidence	not Ph-pos predicted	not Ph-pos predicted	83.215730164452	F	1	pro_B	1	-1.7197846676344	0.886145017128204	0.419624330812518	1.16570373117475	-0.402877533957555	0.32509086562738	-0.673901743150895	0	0	0	0	0	0	0	0	0	0	1	0	0	0	0	0	0	0	0	0	0	0	0	0	0	0	0	0	1	0	0	0
I_211	0.95	KMT2A	high-confidence	not Ph-pos predicted	not Ph-pos predicted	77.310241076942	F	1	pro_B	1	-1.46699085824483	1.67331521670478	0.328794871005653	0.630690581073846	-0.146522022845089	-0.533464377316239	-0.485823410378126	0	0	0	0	0	0	0	0	0	0	1	0	0	0	0	0	0	0	0	0	0	0	0	0	0	0	0	0	0.9	0	0	0
I_212	1	KMT2A	high-confidence	not Ph-pos predicted	not Ph-pos predicted	73.9619305660563	F	1	pro_B	1	-1.58077985133406	1.05894392306001	0.479877053749313	1.06673097140699	0.30644225203058	-0.791311593931729	-0.539902754981095	0	0	0	0	0	0	0	0	0	0	1	0	0	0	0	0	0	0	0	0	0	0	0	0	0	0	0	0	1	0	0	0
I_213	1	KMT2A	high-confidence	not Ph-pos predicted	not Ph-pos predicted	83.5808470361381	M	1	pro_B	1	-1.83999128002261	0.535767016939408	0.42846830389382	1.31454303764684	0.223239108118668	-0.0600866526410776	-0.601939533935048	0	0	0	0	0	0	0	0	0	0	1	0	0	0	0	0	0	0	0	0	0	0	0	0	0	0	0	0	1	0	0	0
I_214	1	KMT2A	high-confidence	not Ph-pos predicted	not Ph-pos predicted	82.9566793019115	F	1	pro_B	0.9	-1.68350622331326	0.639806655460862	0.70762975653167	1.19852747250277	0.321995967988423	-0.508263543471586	-0.676190085698878	0	0	0	0	0	0	0	0	0	0	1	0	0	0	0	0	0	0	0	0	0	0	0	0	0	0	0	0	1	0	0	0
I_215	1	KMT2A	high-confidence	not Ph-pos predicted	not Ph-pos predicted	84.6112999647927	F	1	pro_B	1	-1.58528469889029	1.58427061403306	0.405567939830387	0.554588442006782	0.0394206676516991	-0.548206756688065	-0.450356207943577	0	0	0	0	0	0	0	0	0	0	1	0	0	0	0	0	0	0	0	0	0	0	0	0	0	0	0	0	1	0	0	0
I_216	1	KMT2A	high-confidence	not Ph-pos predicted	not Ph-pos predicted	85.6275118893641	F	1	pro_B	1	-1.66566332155544	0.984527540030358	0.729954602793627	1.05130276587741	-0.135701532124103	-0.222660352708038	-0.741759702313814	0	0	0	0	0	0	0	0	0	0	1	0	0	0	0	0	0	0	0	0	0	0	0	0	0	0	0	0	1	0	0	0
I_217	0.6	KMT2A	candidate	not Ph-pos predicted	not Ph-pos predicted	76.3543988845455	F	1	pro_B	1	-1.48815475799072	1.53583825893347	0.842652563438184	0.107162951056035	0.066266594575796	-0.791554828757738	-0.272210781255027	0	0	0	0	0	0	0	0	0	0.1	0.9	0	0	0	0	0	0	0	0	0	0	0	0	0	0	0	0	0	0.3	0.3	0	0
I_218	0.95	KMT2A	high-confidence	not Ph-pos predicted	not Ph-pos predicted	82.4712450826822	F	1	pro_B	1	-1.74244088087023	1.50716734373152	0.64859029709875	0.234710247565348	-0.155390301930329	-0.434860779156752	-0.0577759264383136	0	0	0	0	0	0	0	0	0	0	1	0	0	0	0	0	0	0	0	0	0	0	0	0	0	0	0	0	0.9	0	0	0
I_219	0.95	KMT2A	high-confidence	not Ph-pos predicted	not Ph-pos predicted	83.6248008110418	M	1	pro_B	1	-1.72580369120128	0.865039212450392	0.84564396730808	0.805344931972272	0.386922407281039	-0.771696767267063	-0.405450060543439	0	0	0	0	0	0	0	0	0	0	1	0	0	0	0	0	0	0	0	0	0	0	0	0	0	0	0	0	0.9	0	0	0
I_220	0.95	KMT2A	high-confidence	not Ph-pos predicted	not Ph-pos predicted	78.397891660816	F	1	pro_B	1	-1.65059870918052	1.63912929458807	0.284466201763096	0.349606977094399	-0.421903354917849	0.20582803626557	-0.406528445612768	0	0	0	0	0	0	0	0	0	0	1	0	0	0	0	0	0	0	0	0	0	0	0	0	0	0	0	0	0.9	0	0	0
I_221	0.95	KMT2A	high-confidence	not Ph-pos predicted	not Ph-pos predicted	76.3090215030111	M	1	pro_B	1	-1.96907605011348	1.29312966986709	0.426498033350068	0.423731371404666	0.12107619225933	-0.271833425115682	-0.0235257916519906	0	0	0	0	0	0	0	0	0	0	1	0	0	0	0	0	0	0	0	0	0	0	0	0	0	0	0	0	0.9	0	0	0
I_222	1	KMT2A	high-confidence	not Ph-pos predicted	not Ph-pos predicted	84.5777012146909	F	1	pro_B	1	-1.7970179723431	1.31038626321103	0.416281874039833	0.780471576547258	-0.0284888370303059	-0.202859129501921	-0.478773774922797	0	0	0	0	0	0	0	0	0	0	1	0	0	0	0	0	0	0	0	0	0	0	0	0	0	0	0	0	1	0	0	0
I_223	1	KMT2A	high-confidence	not Ph-pos predicted	not Ph-pos predicted	84.3981904150094	F	1	pro_B	1	-1.74455858889392	1.09579928994561	0.388219676358465	1.01344613027316	0.0142746538150756	-0.00711718396458717	-0.760063977533805	0	0	0	0	0	0	0	0	0	0	1	0	0	0	0	0	0	0	0	0	0	0	0	0	0	0	0	0	1	0	0	0
I_224	1	KMT2A	high-confidence	not Ph-pos predicted	not Ph-pos predicted	84.5806520704528	M	1	pro_B	1	-1.88441788949707	1.10158424491856	0.548137618946413	0.768924013871643	0.215231016414954	-0.465871124054176	-0.283587880600331	0	0	0	0	0	0	0	0	0	0	1	0	0	0	0	0	0	0	0	0	0	0	0	0	0	0	0	0	1	0	0	0
I_225	1	KMT2A	high-confidence	not Ph-pos predicted	not Ph-pos predicted	84.8936244006767	F	1	pro_B	1	-1.49265213356422	1.79459477925115	0.450300703526641	-0.200313619354381	-0.191248906600244	-0.501977975003295	0.141297151744356	0	0	0	0	0	0	0	0	0	0	1	0	0	0	0	0	0	0	0	0	0	0	0	0	0	0	0	0	1	0	0	0
I_226	0.95	KMT2A	high-confidence	not Ph-pos predicted	not Ph-pos predicted	75.0592412445956	F	1	pro_B	1	-1.29623999340755	1.58385271459971	0.262506156245404	0.846822958015497	0.0331170982333635	-0.742623257390139	-0.687435676296286	0	0	0	0	0	0	0	0	0	0	1	0	0	0	0	0	0	0	0	0	0	0	0	0	0	0	0	0	0.9	0	0	0
I_227	1	KMT2A	high-confidence	not Ph-pos predicted	not Ph-pos predicted	83.1069980299843	M	1	pro_B	1	-1.88799609392949	1.27093902445824	0.404915455469426	0.657827508106246	0.168177414085002	-0.248650157297301	-0.365213150892124	0	0	0	0	0	0	0	0	0	0	1	0	0	0	0	0	0	0	0	0	0	0	0	0	0	0	0	0	1	0	0	0
I_228	0.95	KMT2A	high-confidence	not Ph-pos predicted	not Ph-pos predicted	82.9616423939429	M	1	pro_B	1	-1.66239269701147	1.53032272163242	0.742959258561013	0.189552416124023	-0.0597910323134241	-0.490299575388282	-0.250351091604281	0	0	0	0	0	0	0	0	0	0	1	0	0	0	0	0	0	0	0	0	0	0	0	0	0	0	0	0	0.9	0	0	0
I_229	1	KMT2A	high-confidence	not Ph-pos predicted	not Ph-pos predicted	83.2123974564952	F	1	pro_B	1	-1.67416511470377	1.3695967121187	0.395534592804065	0.743714207623211	0.224797887994647	-0.525474836967265	-0.534003448869587	0	0	0	0	0	0	0	0	0	0	1	0	0	0	0	0	0	0	0	0	0	0	0	0	0	0	0	0	1	0	0	0
I_230	0.95	KMT2A	high-confidence	not Ph-pos predicted	not Ph-pos predicted	81.3567966157896	F	1	pro_B	1	-1.89216983949108	1.4547334409445	0.307738930613269	0.121244298891945	0.0215966661674975	-0.317608477215304	0.30446498008917	0	0	0	0	0	0	0	0	0	0	1	0	0	0	0	0	0	0	0	0	0	0	0	0	0	0	0	0	0.9	0	0	0
I_231	1	KMT2A	high-confidence	not Ph-pos predicted	not Ph-pos predicted	79.4092068440654	F	1	pro_B	1	-1.49357490062553	1.53758329388331	0.241299768082621	0.887981565134754	-0.357670505754192	-0.186688325535522	-0.628930895185448	0	0	0	0	0	0	0	0	0	0	1	0	0	0	0	0	0	0	0	0	0	0	0	0	0	0	0	0	1	0	0	0
I_232	1	KMT2A	high-confidence	not Ph-pos predicted	not Ph-pos predicted	82.6078233049093	F	1	pro_B	1	-1.6973828772652	1.24317755036036	0.402041435207125	0.824580715347811	-0.375139691708954	0.307417718657339	-0.704694850598481	0	0	0	0	0	0	0	0	0	0	1	0	0	0	0	0	0	0	0	0	0	0	0	0	0	0	0	0	1	0	0	0
I_233	1	KMT2A	high-confidence	not Ph-pos predicted	not Ph-pos predicted	82.4483135219291	F	1	pro_B	1	-1.56808543022298	1.40036844288863	0.389439845880704	0.901137857239005	-0.231871586697031	-0.157685400703781	-0.733303728384551	0	0	0	0	0	0	0	0	0	0	1	0	0	0	0	0	0	0	0	0	0	0	0	0	0	0	0	0	1	0	0	0
I_234	1	KMT2A	high-confidence	not Ph-pos predicted	not Ph-pos predicted	84.1747629125282	F	1	pro_B	1	-1.54895003745018	1.64039612329788	0.483476555163346	0.474672937112612	-0.156539840701566	-0.329243243259743	-0.563812494162355	0	0	0	0	0	0	0	0	0	0	1	0	0	0	0	0	0	0	0	0	0	0	0	0	0	0	0	0	1	0	0	0
I_235	1	KMT2A	high-confidence	not Ph-pos predicted	not Ph-pos predicted	71.3213657786099	F	1	pro_B	1	-1.25493331975014	1.57761438540235	0.17592454570436	0.942567211403584	-0.416987429398858	-0.113008467542202	-0.911176925819093	0	0	0	0	0	0	0	0	0	0	1	0	0	0	0	0	0	0	0	0	0	0	0	0	0	0	0	0	1	0	0	0
I_236	1	KMT2A	high-confidence	not Ph-pos predicted	not Ph-pos predicted	79.1904913483468	F	1	pro_B	1	-2.01134498852339	1.18447158499768	0.377859286026281	0.558108307523365	0.0605403368863435	0.114183753830831	-0.28381828074111	0	0	0	0	0	0	0	0	0	0	1	0	0	0	0	0	0	0	0	0	0	0	0	0	0	0	0	0	1	0	0	0
I_237	0.75	KMT2A	high-confidence	not Ph-pos predicted	not Ph-pos predicted	79.2957127598859	F	1	pro_B	1	-1.83751940096745	1.15588500673672	0.719333511981228	0.652822611542881	-0.131605966102515	0.0123645757165332	-0.571280338907394	0	0	0	0	0	0	0	0	0	0	1	0	0	0	0	0	0	0	0	0	0	0	0	0	0	0	0	0	0.5	0.2	0	0
I_238	1	KMT2A	high-confidence	not Ph-pos predicted	not Ph-pos predicted	85.2915318535846	M	1	pro_B	0.8	-1.64399979059228	0.677161464573914	0.737405785635406	1.24285357087058	-0.174953539126787	0.00980129964039263	-0.848268791001229	0	0	0	0	0	0	0	0	0	0	1	0	0	0	0	0	0	0	0	0	0	0	0	0	0	0	0	0	1	0	0	0
I_239	0.95	KMT2A	high-confidence	not Ph-pos predicted	not Ph-pos predicted	75.0789749935135	M	1	pro_B	1	-2.0722882423168	1.14134107163852	0.439788452101937	0.329599019432583	0.297280887955049	-0.10864389885698	-0.0270772899543097	0	0	0	0	0	0	0	0	0	0	1	0	0	0	0	0	0	0	0	0	0	0	0	0	0	0	0	0	0.9	0	0	0
I_240	1	KMT2A	high-confidence	not Ph-pos predicted	not Ph-pos predicted	72.037733661645	M	1	common_B	0.8	-2.02313081777009	0.61301370713973	0.288095918676582	0.793957487532478	0.826634072403366	-0.32062256236903	-0.177947805613037	0	0	0	0	0	0	0	0	0	0	1	0	0	0	0	0	0	0	0	0	0	0	0	0	0	0	0	0	1	0	0	0
I_241	0.85	KMT2A	high-confidence	not Ph-pos predicted	not Ph-pos predicted	78.8935752577853	F	1	common_B	1	-2.20245428273719	0.118818397834994	-0.0139224479344338	0.635883409191824	0.499639510630343	0.576254431610357	0.385780981404107	0	0	0	0	0	0	0	0	0	0	1	0	0	0	0	0	0	0	0	0	0	0	0	0	0	0	0	0	0.7	0	0	0.1
I_242	1	KMT2A	high-confidence	not Ph-pos predicted	not Ph-pos predicted	77.9677212326158	M	1	pro_B	1	-1.86935804667509	1.10384937452925	0.416336554185043	0.706550546144198	0.497758970629659	-0.404403285440195	-0.450734113372871	0	0	0	0	0	0	0	0	0	0	1	0	0	0	0	0	0	0	0	0	0	0	0	0	0	0	0	0	1	0	0	0
I_243	0.5	KMT2A	candidate	not Ph-pos predicted	not Ph-pos predicted	74.7303355929631	M	1	common_B	1	-1.99940502700154	0.0152948402384499	0.19232274259498	1.16816002173236	0.699569922510484	0.194706664718125	-0.270649164792851	0	0	0	0	0	0	0	0	0	0	1	0	0	0	0	0	0	0	0	0	0	0	0	0	0	0	0	0	0	0	0	0
I_244	0.95	KMT2A	high-confidence	not Ph-pos predicted	not Ph-pos predicted	75.6721752514943	M	1	common_B	1	-1.70777954529361	0.647518114243948	0.612303143424747	1.22332541465342	0.264431310237045	-0.218026071504466	-0.821772365761079	0	0	0	0	0	0	0	0	0	0	1	0	0	0	0	0	0	0	0	0	0	0	0	0	0	0	0	0	0.9	0	0	0
I_245	0.95	KMT2A	high-confidence	not Ph-pos predicted	not Ph-pos predicted	74.7776624198578	M	1	common_B	0.8	-1.88752255279685	0.640638847558041	0.55013251035165	1.05759821925519	0.491957901145424	-0.423239364923916	-0.429565560589536	0	0	0	0	0	0	0	0	0	0	1	0	0	0	0	0	0	0	0	0	0	0	0	0	0	0	0	0	0.9	0	0	0
I_246	1	KMT2A	high-confidence	not Ph-pos predicted	not Ph-pos predicted	74.9240305009834	M	1	pro_B	1	-1.40891154297648	1.96513261696156	-0.0145795429818787	0.02902917603881	-0.189473152404013	-0.338265534535167	-0.0429320201028277	0	0	0	0	0	0	0	0	0	0	1	0	0	0	0	0	0	0	0	0	0	0	0	0	0	0	0	0	1	0	0	0
I_247	0.95	KMT2A	high-confidence	not Ph-pos predicted	not Ph-pos predicted	77.6300412991463	F	1	pro_B	0.7	-2.02093247970746	0.987101674390428	0.356626147881673	0.799086149908525	0.286286808088543	-0.131694595532671	-0.276473705029039	0	0	0	0	0	0	0	0	0	0	1	0	0	0	0	0	0	0	0	0	0	0	0	0	0	0	0	0	0.9	0	0	0
I_248	0.95	KMT2A	high-confidence	not Ph-pos predicted	not Ph-pos predicted	82.4909753584844	F	1	pro_B	0.7	-1.91354131834564	0.752740417297427	0.968557996335524	0.729958036150055	0.154788487840364	-0.210130442798245	-0.482373176479487	0	0	0	0	0	0	0	0	0	0	1	0	0	0	0	0	0	0	0	0	0	0	0	0	0	0	0	0	0.9	0	0	0
I_249	1	KMT2A	high-confidence	not Ph-pos predicted	not Ph-pos predicted	81.1195178905245	F	1	pro_B	1	-1.93470833669264	1.23017521838671	0.425777544268637	0.412506155989317	0.414120022228711	-0.461749366783753	-0.0861212373969841	0	0	0	0	0	0	0	0	0	0	1	0	0	0	0	0	0	0	0	0	0	0	0	0	0	0	0	0	1	0	0	0
I_250	0.7	KMT2A	candidate	not Ph-pos predicted	not Ph-pos predicted	76.9481435915886	F	1	common_B	1	-2.07000403530936	0.0536069848812008	-0.206127167334244	0.918721825478304	0.615092603272461	0.66852451516047	0.0201852738511695	0	0	0	0	0	0	0	0	0	0	1	0	0	0	0	0	0	0	0	0	0	0.4	0	0	0	0	0	0	0.4	0	0	0.1
I_251	0.95	KMT2A	high-confidence	not Ph-pos predicted	not Ph-pos predicted	78.5433822839656	F	1	common_B	1	-1.92778101711825	0.641811477391428	0.704064408093787	0.796012848746916	0.624298038519663	-0.443545073417132	-0.394860682216409	0	0	0	0	0	0	0	0	0	0	1	0	0	0	0	0	0	0	0	0	0	0	0	0	0	0	0	0	0.9	0	0	0
I_252	1	KMT2A	high-confidence	not Ph-pos predicted	not Ph-pos predicted	85.3451534385356	F	1	pro_B	1	-1.86555446940833	1.08485839301543	0.619128438877005	0.720780236985859	0.276794069337111	-0.334708427735257	-0.501298241071816	0	0	0	0	0	0	0	0	0	0	1	0	0	0	0	0	0	0	0	0	0	0	0	0	0	0	0	0	1	0	0	0
I_253	1	KMT2A	high-confidence	not Ph-pos predicted	not Ph-pos predicted	70.489632278276	F	1	pro_B	1	-1.51841832702388	1.82879617643014	-0.306996427572076	0.340746898082164	-0.0299471688737188	0.0542188461558652	-0.368399997198487	0	0	0	0	0	0	0	0	0	0	1	0	0	0	0	0	0	0	0	0	0	0	0	0	0	0	0	0	1	0	0	0
I_254	1	KMT2A	high-confidence	not Ph-pos predicted	not Ph-pos predicted	65.9532699079429	M	1	common_B	1	-2.05185861795965	1.01957128594149	-0.293175347518617	0.626607484472568	0.20494547753478	0.479103332270014	0.0148063852594177	0	0	0	0	0	0	0	0	0	0	1	0	0	0	0	0	0	0	0	0	0	0	0	0	0	0	0	0	1	0	0	0
I_255	1	KMT2A	high-confidence	not Ph-pos predicted	not Ph-pos predicted	82.6187119440029	M	1	pro_B	1	-2.06474572175824	1.00833959679	0.482945007051911	0.626737495826652	0.218194298931187	-0.0665122308751696	-0.204958445966337	0	0	0	0	0	0	0	0	0	0	1	0	0	0	0	0	0	0	0	0	0	0	0	0	0	0	0	0	1	0	0	0
I_256	0.5	KMT2A	candidate	not Ph-pos predicted	not Ph-pos predicted	75.8643855688193	M	1	common_B	1	-2.15870359169096	0.163311454815704	0.430142762224933	0.83479078365056	0.630478640037511	0.170257204482543	-0.0702772535202895	0	0	0	0	0	0	0	0	0	0	1	0	0	0	0	0	0	0	0	0	0	0	0	0	0	0	0	0	0	0	0	0.1
I_257	0.85	KMT2A	high-confidence	not Ph-pos predicted	not Ph-pos predicted	69.9666797411459	F	1	common_B	1	-2.04745474814397	0.894562953188286	0.126259956470029	0.777953322301808	0.526436713984844	0.0493000800002952	-0.327058277801297	0	0	0	0	0	0	0	0	0	0	1	0	0	0	0	0	0	0	0	0	0	0	0	0	0	0	0	0	0.7	0	0	0
I_258	0.7	KMT2A	candidate	not Ph-pos predicted	not Ph-pos predicted	74.0991677281009	M	1	common_B	1	-1.90461206454096	-0.236421918530557	0.166602189301676	1.31421985098074	0.445548545414599	0.519686982662225	-0.305023585287729	0	0	0	0	0	0	0	0	0	0	1	0	0	0	0	0	0	0	0	0	0	0	0	0	0	0	0	0	0.4	0	0	0.1
I_259	1	KMT2A	high-confidence	not Ph-pos predicted	not Ph-pos predicted	75.6207304191036	M	1	pro_B	1	-1.95081717824548	1.13835709594657	0.0864268651594874	0.547056662311331	0.640299445926652	-0.424725969600136	-0.0365969214984226	0	0	0	0	0	0	0	0	0	0	1	0	0	0	0	0	0	0	0	0	0	0	0	0	0	0	0	0	1	0	0	0
I_260	1	KMT2A	high-confidence	not Ph-pos predicted	not Ph-pos predicted	75.9240116287307	F	1	pro_B	1	-1.97094764281137	1.31783682123167	0.311225659281719	0.482458610239731	0.0457704643525206	0.0284562027654019	-0.214800115059674	0	0	0	0	0	0	0	0	0	0	1	0	0	0	0	0	0	0	0	0	0	0	0	0	0	0	0	0	1	0	0	0
I_261	1	KMT2A	high-confidence	not Ph-pos predicted	not Ph-pos predicted	77.2385431311529	F	1	pro_B	1	-1.95146220408109	0.787170719336912	0.37643192123985	0.540039791185626	0.894844403135074	-0.577231269179605	-0.0697933616367627	0	0	0	0	0	0	0	0	0	0	1	0	0	0	0	0	0	0	0	0	0	0	0	0	0	0	0	0	1	0	0	0
I_262	1	KMT2A	high-confidence	not Ph-pos predicted	not Ph-pos predicted	78.257491453275	F	1	pro_B	1	-1.94927238823876	0.69963601232365	0.511508735705296	0.550049242658666	0.86369823744358	-0.631447044018044	-0.0441727958743917	0	0	0	0	0	0	0	0	0	0	1	0	0	0	0	0	0	0	0	0	0	0	0	0	0	0	0	0	1	0	0	0
I_263	0.9	KMT2A	high-confidence	not Ph-pos predicted	not Ph-pos predicted	81.0117786678535	F	1	pro_B	1	-2.11373913824857	1.00354138453388	0.48263938071041	0.215089923830644	0.475798457622361	-0.124985903698014	0.0616558952492861	0	0	0	0	0	0	0	0	0	0	1	0	0	0	0	0	0	0	0	0	0	0	0	0	0	0	0	0	0.8	0	0	0
I_264	1	KMT2A	high-confidence	not Ph-pos predicted	not Ph-pos predicted	80.1963711560219	M	1	pro_B	1	-1.95591197680258	1.44133065081742	0.16893213301531	-0.0709933660926119	0.189284437081562	0.0843386921824238	0.143019429798472	0	0	0	0	0	0	0	0	0	0	1	0	0	0	0	0	0	0	0	0	0	0	0	0	0	0	0	0	1	0	0	0
I_265	1	KMT2A	high-confidence	not Ph-pos predicted	not Ph-pos predicted	80.6274971970367	F	1	pro_B	1	-1.89310439220182	1.3625469860309	0.534717577106736	0.278197718982835	0.204329908963396	-0.377733992979976	-0.108953805902064	0	0	0	0	0	0	0	0	0	0	1	0	0	0	0	0	0	0	0	0	0	0	0	0	0	0	0	0	1	0	0	0
I_266	0.95	KMT2A	high-confidence	not Ph-pos predicted	not Ph-pos predicted	81.2316614131418	F	1	pro_B	1	-2.17657457956633	0.780288553128898	0.507779076010553	0.445926393096701	0.425287225804936	0.0979892123370969	-0.080695880811855	0	0	0	0	0	0	0	0	0	0	1	0	0	0	0	0	0	0	0	0	0	0	0	0	0	0	0	0	0.9	0	0	0
I_267	1	KMT2A	high-confidence	not Ph-pos predicted	not Ph-pos predicted	81.4140918607837	F	1	pro_B	1	-1.80285492452031	1.30654058786037	0.692287006905675	0.486118591972366	0.109505425068478	-0.425707641810711	-0.365889045475871	0	0	0	0	0	0	0	0	0	0	1	0	0	0	0	0	0	0	0	0	0	0	0	0	0	0	0	0	1	0	0	0
I_268	1	KMT2A	high-confidence	not Ph-pos predicted	not Ph-pos predicted	84.1868092943499	M	1	pro_B	0.7	-1.71709115147929	0.575272881613266	0.769620547331284	1.18721353357251	0.278173524766507	-0.398345964399305	-0.694843371404974	0	0	0	0	0	0	0	0	0	0	1	0	0	0	0	0	0	0	0	0	0	0	0	0	0	0	0	0	1	0	0	0
I_269	1	KMT2A	high-confidence	not Ph-pos predicted	not Ph-pos predicted	83.8305446326184	F	1	pro_B	1	-1.52599048988745	1.33221344705209	0.702958621567292	0.759632003911417	-0.148775763032277	-0.263377573408376	-0.856660246202702	0	0	0	0	0	0	0	0	0	0	1	0	0	0	0	0	0	0	0	0	0	0	0	0	0	0	0	0	1	0	0	0
I_270	1	KMT2A	high-confidence	not Ph-pos predicted	not Ph-pos predicted	84.5857604734984	M	1	pro_B	1	-1.97627443069621	1.05970175679863	0.35725727951904	0.786314284493283	0.248430638081516	-0.0784755676534576	-0.396953960542797	0	0	0	0	0	0	0	0	0	0	1	0	0	0	0	0	0	0	0	0	0	0	0	0	0	0	0	0	1	0	0	0
I_271	1	KMT2A	high-confidence	not Ph-pos predicted	not Ph-pos predicted	80.8483931260454	M	1	pro_B	1	-2.15622877598787	0.627626152583058	0.221307072465712	0.774452882648955	0.369920895406758	0.362437370805376	-0.199515597921988	0	0	0	0	0	0	0	0	0	0	1	0	0	0	0	0	0	0	0	0	0	0	0	0	0	0	0	0	1	0	0	0
I_272	0.7	KMT2A	candidate	not Ph-pos predicted	not Ph-pos predicted	71.1815313072248	M	1	common_B	1	-1.92256323259135	-0.0163815149536672	-0.00763447132187157	1.34157743978262	0.497547442876309	0.407469500509919	-0.300015164301955	0	0	0	0	0	0	0	0	0	0	1	0	0	0	0	0	0	0	0	0	0	0	0	0	0	0	0	0	0.4	0	0	0
I_273	1	KMT2A	high-confidence	not Ph-pos predicted	not Ph-pos predicted	82.485634853717	F	1	pro_B	1	-1.72337127210717	1.43693190833763	0.26927726984368	0.755331301775557	-0.0528975823213629	-0.136983471192387	-0.548288154335939	0	0	0	0	0	0	0	0	0	0	1	0	0	0	0	0	0	0	0	0	0	0	0	0	0	0	0	0	1	0	0	0
I_274	1	KMT2A	high-confidence	not Ph-pos predicted	not Ph-pos predicted	83.8518967337852	M	1	pro_B	1	-1.52305719310665	1.56746959591186	0.399331202777181	0.661703100587203	-0.411109464266751	-0.018568289832048	-0.675768952070794	0	0	0	0	0	0	0	0	0	0	1	0	0	0	0	0	0	0	0	0	0	0	0	0	0	0	0	0	1	0	0	0
I_275	1	KMT2A	high-confidence	not Ph-pos predicted	not Ph-pos predicted	75.9289833790092	M	1	common_B	1	-1.84277139244243	0.440501710320868	0.394725514142795	1.29121462998743	0.155814967953243	0.263090776182737	-0.702576206144637	0	0	0	0	0	0	0	0	0	0	1	0	0	0	0	0	0	0	0	0	0	0	0	0	0	0	0	0	1	0	0	0
I_276	1	KMT2A	high-confidence	not Ph-pos predicted	not Ph-pos predicted	85.08436371741	M	1	pro_B	1	-1.57951012850165	1.63832973645315	0.367489220949191	0.528981029992719	-0.0585907574171555	-0.429820453901201	-0.466878647575054	0	0	0	0	0	0	0	0	0	0	1	0	0	0	0	0	0	0	0	0	0	0	0	0	0	0	0	0	1	0	0	0
I_277	0.6	KMT2A	candidate	not Ph-pos predicted	not Ph-pos predicted	72.8371696396891	F	1	common_B	1	-1.90890688008806	-0.451697199151247	-0.367319929195843	0.347426444172543	0.82603147182279	0.831568532884999	0.722897559554822	0	0	0	0	0	0	0	0	0	0	1	0	0	0	0	0	0	0	0	0	0	0	0	0	0	0	0	0	0.2	0	0	0.2
I_278	0.65	KMT2A	candidate	not Ph-pos predicted	not Ph-pos predicted	80.72247299206	M	1	common_B	1	-2.01355970152581	-0.218097669173785	0.731174431666998	0.966703385068088	0.625549825770632	0.0832577596647089	-0.175028031470835	0	0	0	0	0	0	0	0	0	0	1	0	0	0	0	0	0	0	0	0	0	0	0	0	0	0	0	0	0.3	0	0	0.1
I_279	1	KMT2A	high-confidence	not Ph-pos predicted	not Ph-pos predicted	82.7213421104974	F	1	pro_B	1	-2.02486857197665	0.674643656576242	0.61931739846546	0.920064622967615	0.275685782843907	-0.108631004879538	-0.356211883997036	0	0	0	0	0	0	0	0	0	0	1	0	0	0	0	0	0	0	0	0	0	0	0	0	0	0	0	0	1	0	0	0
I_280	0.7	KMT2A	candidate	not Ph-pos predicted	not Ph-pos predicted	81.7432573770764	M	1	common_B	1	-2.05926291112506	0.182537741489824	0.526452469673889	0.971257150762912	0.191490966946539	0.568826526343785	-0.381301944091889	0	0	0	0	0	0	0	0	0	0	1	0	0	0	0	0	0	0	0	0	0	0	0	0	0	0	0	0	0.4	0	0	0
I_281	1	KMT2A	high-confidence	not Ph-pos predicted	not Ph-pos predicted	84.1669859384703	F	1	pro_B	1	-1.80727869985999	1.30222777911891	0.535989130490644	0.580762887674011	0.227477307812314	-0.488583800751351	-0.350594604484538	0	0	0	0	0	0	0	0	0	0	1	0	0	0	0	0	0	0	0	0	0	0	0	0	0	0	0	0	1	0	0	0
I_282	0.85	KMT2A	high-confidence	not Ph-pos predicted	not Ph-pos predicted	80.6560601981996	F	1	common_B	1	-1.9628874756382	-0.145856605888198	0.423996904645117	1.25406925876717	0.289249087916373	0.444659220987376	-0.303230390789633	0	0	0	0	0	0	0	0	0	0	1	0	0	0	0	0	0	0	0	0	0	0	0	0	0	0	0	0	0.7	0	0	0
I_283	1	KMT2A	high-confidence	not Ph-pos predicted	not Ph-pos predicted	82.6039898035401	M	1	pro_B	1	-1.85020831232743	1.23457851792363	-0.0554535202996166	0.951876591652648	0.182007766585913	-0.191514964356976	-0.271286079178165	0	0	0	0	0	0	0	0	0	0	1	0	0	0	0	0	0	0	0	0	0	0	0	0	0	0	0	0	1	0	0	0
I_284	1	KMT2A	high-confidence	not Ph-pos predicted	not Ph-pos predicted	86.2870135887247	M	1	pro_B	1	-1.65359919744312	1.11329705029664	0.639997871772031	0.992586935501515	-0.136627617051232	-0.198499859825005	-0.757155183250837	0	0	0	0	0	0	0	0	0	0	1	0	0	0	0	0	0	0	0	0	0	0	0	0	0	0	0	0	1	0	0	0
I_285	1	KMT2A	high-confidence	not Ph-pos predicted	not Ph-pos predicted	78.9548501567576	F	1	pro_B	0.6	-1.5103801076989	0.72958079771328	1.05722796669957	1.13895986369499	-0.309260667962839	-0.374036454213367	-0.732091398232738	0	0	0	0	0	0	0	0	0	0	1	0	0	0	0	0	0	0	0	0	0	0	0	0	0	0	0	0	1	0	0	0
I_286	1	KMT2A	high-confidence	not Ph-pos predicted	not Ph-pos predicted	83.762695472845	M	1	pro_B	1	-1.69937385295564	1.11612585753824	1.01115844408732	0.540310294836835	0.0762690117650866	-0.541199793619995	-0.503289961651853	0	0	0	0	0	0	0	0	0	0	1	0	0	0	0	0	0	0	0	0	0	0	0	0	0	0	0	0	1	0	0	0
I_287	1	KMT2A	high-confidence	not Ph-pos predicted	not Ph-pos predicted	75.2596184277689	F	1	pro_B	1	-2.13081088918408	0.842093440931229	0.365235121012494	0.71468665996107	0.153195941844603	-0.173862248741384	0.229461974176066	0	0	0	0	0	0	0	0	0	0	1	0	0	0	0	0	0	0	0	0	0	0	0	0	0	0	0	0	1	0	0	0
I_288	1	KMT2A	high-confidence	not Ph-pos predicted	not Ph-pos predicted	78.5220282859126	M	1	pro_B	1	-2.16216347606244	0.615173724766818	0.619515875936895	0.700851110528512	0.254063503066702	-0.0715711721514995	0.0441304339150162	0	0	0	0	0	0	0	0	0	0	1	0	0	0	0	0	0	0	0	0	0	0	0	0	0	0	0	0	1	0	0	0
I_289	1	KMT2A	high-confidence	not Ph-pos predicted	not Ph-pos predicted	78.1724797576606	F	1	pro_B	1	-1.99890088015384	0.912135844203353	0.672505536252292	0.580586172324972	0.392681003463363	-0.470050829375101	-0.0889568467150387	0	0	0	0	0	0	0	0	0	0	1	0	0	0	0	0	0	0	0	0	0	0	0	0	0	0	0	0	1	0	0	0
I_290	1	KMT2A	high-confidence	not Ph-pos predicted	not Ph-pos predicted	79.8565276481044	M	1	pro_B	0.6	-1.73331615046021	1.35648353921342	0.402879264051929	0.117406272536271	0.627961231402258	-0.764914401222048	-0.00649975552161922	0	0	0	0	0	0	0	0	0	0	1	0	0	0	0	0	0	0	0	0	0	0	0	0	0	0	0	0	1	0	0	0
I_291	1	KMT2A	high-confidence	not Ph-pos predicted	not Ph-pos predicted	79.4591689919708	F	1	pro_B	1	-1.43062850678843	0.920719278633968	0.918296741213124	1.13725923090877	-0.307565704834983	-0.386735085077578	-0.851345954054868	0	0	0	0	0	0	0	0	0	0	1	0	0	0	0	0	0	0	0	0	0	0	0	0	0	0	0	0	1	0	0	0
I_292	1	KMT2A	high-confidence	not Ph-pos predicted	not Ph-pos predicted	74.8170844954753	F	1	pro_B	1	-2.01307928863428	0.710337895296818	0.815094571807507	0.380358531440478	0.580715196131458	-0.540508961584847	0.0670820555428621	0	0	0	0	0	0	0	0	0	0	1	0	0	0	0	0	0	0	0	0	0	0	0	0	0	0	0	0	1	0	0	0
I_293	1	KMT2A	high-confidence	not Ph-pos predicted	not Ph-pos predicted	85.796381455086	F	1	pro_B	1	-1.95423194078846	0.614147795386947	0.762423104306984	0.866424676956577	0.432724579866525	-0.47096232655987	-0.250525889168703	0	0	0	0	0	0	0	0	0	0	1	0	0	0	0	0	0	0	0	0	0	0	0	0	0	0	0	0	1	0	0	0
I_294	0.95	KMT2A	high-confidence	not Ph-pos predicted	not Ph-pos predicted	82.2855297956881	M	1	common_B	0.7	-1.83131786194579	0.199441191560295	1.0905786493789	0.880221636784749	0.474849413643812	-0.613950444376448	-0.199822585045522	0	0	0	0	0	0	0	0	0	0	1	0	0	0	0	0	0	0	0	0	0	0	0	0	0	0	0	0	0.9	0	0	0
I_295	1	KMT2A	high-confidence	not Ph-pos predicted	not Ph-pos predicted	79.4928019193311	F	1	pro_B	1	-1.97515584137726	0.430070169760931	0.708667632760578	0.944990029298977	0.513694299790532	-0.485909545898263	-0.136356744335491	0	0	0	0	0	0	0	0	0	0	1	0	0	0	0	0	0	0	0	0	0	0	0	0	0	0	0	0	1	0	0	0
I_296	0.95	KMT2A	high-confidence	not Ph-pos predicted	not Ph-pos predicted	74.3732269054325	F	1	pro_B	1	-1.87673131211371	0.908262009427212	0.387318514105668	0.402491364804432	0.739674656696082	-0.84461626322464	0.283601030304953	0	0	0	0	0	0	0	0	0	0	1	0	0	0	0	0	0	0	0	0	0	0	0	0	0	0	0	0	0.9	0	0	0
I_297	0.95	KMT2A	high-confidence	not Ph-pos predicted	not Ph-pos predicted	81.5447192256294	M	1	pro_B	1	-2.11108024860168	0.490497243436773	0.539023218033404	0.624085403133767	0.716547402719692	-0.324118655641005	0.0650456369190493	0	0	0	0	0	0	0	0	0	0	1	0	0	0	0	0	0	0	0	0	0	0	0	0	0	0	0	0	0.9	0	0	0
I_298	0.95	KMT2A	high-confidence	not Ph-pos predicted	not Ph-pos predicted	77.4990922187848	F	1	pro_B	1	-1.93904731306956	0.443236983976604	0.785721636309865	0.325651810344893	0.849582569143432	-0.727677936057228	0.262532249351996	0	0	0	0	0	0	0	0	0	0	1	0	0	0	0	0	0	0	0	0	0	0	0	0	0	0	0	0	0.9	0	0	0
I_299	0.95	KMT2A	high-confidence	not Ph-pos predicted	not Ph-pos predicted	82.812575110418	F	1	pro_B	0.8	-1.96842697059581	0.554319403413973	0.681041877788488	0.773626545025132	0.608075554107343	-0.620619330785416	-0.0280170789537104	0	0	0	0	0	0	0	0	0	0	1	0	0	0	0	0	0	0	0	0	0	0	0	0	0	0	0	0	0.9	0	0	0
I_300	1	KMT2A	high-confidence	not Ph-pos predicted	not Ph-pos predicted	81.9656498454117	F	1	pro_B	1	-2.09395932915568	0.319068578438431	0.561089954592433	0.668583669366272	0.802782991938151	-0.321231484687951	0.0636656195083416	0	0	0	0	0	0	0	0	0	0	1	0	0	0	0	0	0	0	0	0	0	0	0	0	0	0	0	0	1	0	0	0
I_301	1	KMT2A	high-confidence	not Ph-pos predicted	not Ph-pos predicted	78.8481307340342	F	1	pro_B	1	-1.81436604538164	1.44166007365743	0.479794118665828	0.0805595746367811	0.299149468362766	-0.547556191889715	0.060759001948548	0	0	0	0	0	0	0	0	0	0	1	0	0	0	0	0	0	0	0	0	0	0	0	0	0	0	0	0	1	0	0	0
I_302	1	KMT2A	high-confidence	not Ph-pos predicted	not Ph-pos predicted	72.7293333024926	M	1	pro_B	1	-1.90182615752256	1.29417388844379	0.357085494338582	0.484638271446386	0.385958294595412	-0.357997352851043	-0.262032438450566	0	0	0	0	0	0	0	0	0	0	1	0	0	0	0	0	0	0	0	0	0	0	0	0	0	0	0	0	1	0	0	0
I_303	1	KMT2A	high-confidence	not Ph-pos predicted	not Ph-pos predicted	73.9393504261498	M	1	pro_B	1	-2.10003408913631	0.366633674493114	0.46787040080432	0.938521180519302	0.502931340955662	-0.296884154548228	0.120961646912139	0	0	0	0	0	0	0	0	0	0	1	0	0	0	0	0	0	0	0	0	0	0	0	0	0	0	0	0	1	0	0	0
I_304	1	KMT2A	high-confidence	not Ph-pos predicted	not Ph-pos predicted	78.6151050067322	M	1	pro_B	0.8	-1.93195459710525	0.194962602953205	0.59982257693225	1.0625816058979	0.685337285178506	-0.510897936129151	-0.0998515377274656	0	0	0	0	0	0	0	0	0	0	1	0	0	0	0	0	0	0	0	0	0	0	0	0	0	0	0	0	1	0	0	0
I_305	1	KMT2A	high-confidence	not Ph-pos predicted	not Ph-pos predicted	81.226061467162	F	1	pro_B	1	-2.0240199007819	0.59577177920489	0.581217317865261	1.02625077530157	0.252933414241056	-0.220638351939995	-0.211515033890874	0	0	0	0	0	0	0	0	0	0	1	0	0	0	0	0	0	0	0	0	0	0	0	0	0	0	0	0	1	0	0	0
I_306	1	KMT2A	high-confidence	not Ph-pos predicted	not Ph-pos predicted	81.9741046033559	F	1	pro_B	0.8	-1.80586870137148	1.1365119759462	0.667880034948055	0.707660108345692	0.178171691591765	-0.639084970046061	-0.245270139414173	0	0	0	0	0	0	0	0	0	0	1	0	0	0	0	0	0	0	0	0	0	0	0	0	0	0	0	0	1	0	0	0
I_307	1	KMT2A	high-confidence	not Ph-pos predicted	not Ph-pos predicted	83.5654970969927	F	1	pro_B	1	-2.05236021939463	0.540520147293136	0.681156665078397	0.935895350096781	0.276649648137476	-0.24721945462041	-0.134642136590749	0	0	0	0	0	0	0	0	0	0	1	0	0	0	0	0	0	0	0	0	0	0	0	0	0	0	0	0	1	0	0	0
I_308	1	KMT2A	high-confidence	not Ph-pos predicted	not Ph-pos predicted	75.3829834041152	F	1	pro_B	1	-1.89419039118742	0.186135032527829	0.694829295030797	1.20184706502869	0.288565446940695	0.117109547986451	-0.594295996327046	0	0	0	0	0	0	0	0	0	0	1	0	0	0	0	0	0	0	0	0	0	0	0	0	0	0	0	0	1	0	0	0
I_309	1	KMT2A	high-confidence	not Ph-pos predicted	not Ph-pos predicted	82.6507938032534	F	1	pro_B	1	-2.06377603533028	0.915827765412138	0.813636132547636	0.271346460628324	0.346407852353952	-0.197788852982469	-0.0856533226292965	0	0	0	0	0	0	0	0	0	0	1	0	0	0	0	0	0	0	0	0	0	0	0	0	0	0	0	0	1	0	0	0
I_310	1	KMT2A	high-confidence	not Ph-pos predicted	not Ph-pos predicted	84.1566085468238	M	1	pro_B	1	-1.69623815384512	0.862653652667005	0.894164000656304	0.824704374173527	0.356718450263021	-0.63523662940474	-0.60676569451	0	0	0	0	0	0	0	0	0	0	1	0	0	0	0	0	0	0	0	0	0	0	0	0	0	0	0	0	1	0	0	0
I_311	1	KMT2A	high-confidence	not Ph-pos predicted	not Ph-pos predicted	78.5592894799408	F	1	pro_B	1	-1.8178387383624	1.28427854102117	0.756046756691109	0.409237003510223	0.113374455982845	-0.46357106972864	-0.281526949114299	0	0	0	0	0	0	0	0	0	0	1	0	0	0	0	0	0	0	0	0	0	0	0	0	0	0	0	0	1	0	0	0
I_312	1	KMT2A	high-confidence	not Ph-pos predicted	not Ph-pos predicted	80.4587839748379	M	1	pro_B	0.9	-1.64220252447559	0.607654909833635	0.866077806932244	1.14059315708388	0.269254054606446	-0.479486389624134	-0.761891014356472	0	0	0	0	0	0	0	0	0	0	1	0	0	0	0	0	0	0	0	0	0	0	0	0	0	0	0	0	1	0	0	0
I_313	1	KMT2A	high-confidence	not Ph-pos predicted	not Ph-pos predicted	63.6265766864156	F	1	pro_B	0.7	-2.00165579112366	0.988711187691978	0.694966404684865	0.405058920902173	0.315353197758716	-0.508095664713039	0.105661744798968	0	0	0	0	0	0	0	0	0	0	1	0	0	0	0	0	0	0	0	0	0	0	0	0	0	0	0	0	1	0	0	0
I_314	1	KMT2A	high-confidence	not Ph-pos predicted	not Ph-pos predicted	68.9808296728448	F	1	pro_B	1	-2.14007648413346	0.614617382902641	0.520080405750017	0.769684146948819	0.345913058457475	-0.21895506083971	0.108736550914217	0	0	0	0	0	0	0	0	0	0	1	0	0	0	0	0	0	0	0	0	0	0	0	0	0	0	0	0	1	0	0	0
I_315	1	KMT2A	high-confidence	not Ph-pos predicted	not Ph-pos predicted	60.8128985465944	F	1	pro_B	1	-1.97020998347536	0.860846486292742	0.51247595432065	0.0280154548095934	0.708200627441579	-0.618547284978192	0.479218745588987	0	0	0	0	0	0	0	0	0	0	1	0	0	0	0	0	0	0	0	0	0	0	0	0	0	0	0	0	1	0	0	0
I_316	1	KMT2A	high-confidence	not Ph-pos predicted	not Ph-pos predicted	62.3847725905781	M	1	pro_B	0.6	-2.11068870771022	0.144785124621979	0.139061104509141	0.343269474255211	1.09406127505112	-0.0440209735441475	0.43353270281692	0	0	0	0	0	0	0	0	0	0	1	0	0	0	0	0	0	0	0	0	0	0	0	0	0	0	0	0	1	0	0	0
I_317	0.95	KMT2A	high-confidence	not Ph-pos predicted	not Ph-pos predicted	80.1654943377679	F	1	pro_B	0.9	-2.00413845228583	0.48185473458288	0.867413614551003	0.882525427757491	0.273205142421629	-0.350219801909973	-0.150640665117199	0	0	0	0	0	0	0	0	0	0	1	0	0	0	0	0	0	0	0	0	0	0	0	0	0	0	0	0	0.9	0	0	0
I_318	0.95	KMT2A	high-confidence	not Ph-pos predicted	not Ph-pos predicted	80.2529473972944	F	1	pro_B	1	-2.11857528404247	0.578848647698982	0.209541775254279	0.368119007773347	0.367797238695638	-0.28822936062942	0.882497975249639	0	0	0	0	0	0	0	0	0	0	1	0	0	0	0	0	0	0	0	0	0	0	0	0	0	0	0	0	0.9	0	0	0
I_319	1	KMT2A	high-confidence	not Ph-pos predicted	not Ph-pos predicted	78.386708849138	M	1	pro_B	1	-1.90389904538114	0.608057002028433	0.789147504401869	0.942422059142489	0.39087791836321	-0.406296884897035	-0.420308553657831	0	0	0	0	0	0	0	0	0	0	1	0	0	0	0	0	0	0	0	0	0	0	0	0	0	0	0	0	1	0	0	0
I_320	0.95	KMT2A	high-confidence	not Ph-pos predicted	not Ph-pos predicted	72.7202800192927	M	1	common_B	0.7	-1.92530640917379	0.0551714645169293	1.14939558907765	0.59743096441315	0.611462357703634	-0.488089278507071	-6.46880305060361e-05	0	0	0	0	0	0	0	0	0	0	1	0	0	0	0	0	0	0	0	0	0	0	0	0	0	0	0	0	0.9	0	0	0
I_321	0.6	KMT2A	candidate	not Ph-pos predicted	not Ph-pos predicted	72.2677109180165	F	1	common_B	0.9	-2.11529700763376	0.264770685111054	0.182361650950582	0.719189274492808	0.889455037457943	-0.206908860469747	0.266429220091123	0	0	0	0	0	0	0	0	0	0	1	0	0	0	0	0	0	0	0	0	0	0	0	0	0	0	0	0	0.2	0	0	0.1
I_322	0.65	KMT2A	candidate	not Ph-pos predicted	not Ph-pos predicted	57.7278081012898	F	1	pro_B	0.6	-0.654930024427196	2.11076082203667	-0.00887359251020817	-0.723782447474955	0.0310044327977437	-0.768536426119164	0.0143572356971067	0	0	0	0	0	0	0	0	0	0	1	0	0	0	0	0	0	0	0	0	0	0	0	0	0	0	0	0	0.3	0	0	0
I_323	0.95	KMT2A	high-confidence	not Ph-pos predicted	not Ph-pos predicted	56.5972279573969	M	1	pro_B	1	-1.28827185408575	1.44424005298413	-0.246777778570191	-0.867268863199954	0.65370206560467	-0.54344924069287	0.847825617959976	0	0	0	0	0	0	0	0	0	0	1	0	0	0	0	0	0	0	0	0	0	0	0	0	0	0	0	0	0.9	0	0	0
I_324	1	KMT2A	high-confidence	not Ph-pos predicted	not Ph-pos predicted	72.0012913522172	F	1	pro_B	1	-1.7264828956944	1.07086826582585	0.633978103607573	-0.300765125280289	0.902265566221418	-0.735973345509455	0.156109430829301	0	0	0	0	0	0	0	0	0	0	1	0	0	0	0	0	0	0	0	0	0	0	0	0	0	0	0	0	1	0	0	0
I_325	0.25	Ph-pos	unclassified	not Ph-pos predicted	not Ph-pos predicted	53.9572290511668	M	1	pro_B	1	0.173436124269609	1.84788459554151	-0.723371327823596	-0.45946191447809	0.37296003262195	-1.2941892163455	0.082741706214114	0	0	0.5	0	0	0	0	0	0	0	0.5	0	0	0	0	0	0	0	0	0	0	0	0	0	0	0	0	0	0.1	0.1	0	0
[truncated: 19 more columns]

## Sheet: S3-MaturityScore
Table S3. Maturity Score Calculation
Maturity Score is the slope from linear regression per patient. Relative cell type distances demark x-axis values for all patients, enrichment for B-cell stages demark y-values per patient
		relative cell type distances (from PCA) for Maturity Score Calculation
x-axis values for linear regression		Pro.B	Pre.B.I	Pre.B.II.Large	Pre.B.II.Small	Immature
		0.0000000	0.8197644	1.1273165	1.3300062	1.9551256
y-axis values for linear regression		ALLCatchR results for enrichment per cell type
ID	Maturity score	Pro.B	Pre.B.I	Pre.B.II.Large	Pre.B.II.Small	Immature
I_001	-0.143866421028573	0.755139698466749	0.78566458044016	1.03181499137483	-0.0578093226474482	-0.0335034018980294
I_002	-0.156908338285587	0.991320764853539	0.598950478280144	0.929398139352728	-0.168022268605668	0.201522032556797
I_003	-0.135240915963277	0.907926984557076	0.403343173372868	0.674630534876237	0.438976887085893	-0.0539420517576562
I_004	-0.123384334528519	0.856490575944323	0.61241781964653	0.753726395239674	0.129169650816912	0.0609565395746067
I_005	0.385727717611478	0.129541549803226	0.300634098634561	1.32602166327952	0.31351767401377	0.350294538082256
I_006	-0.353844240645978	1.59829035787213	-0.0030763214601015	0.415028848258487	-0.272825684650775	0.319903925312607
I_007	-0.198917406645543	0.641213802605949	0.984862699752908	1.04810988447963	0.0585444641059302	-0.29734256705421
I_008	0.299926446307599	0.325444418815307	0.302281373165389	0.821403792983046	0.468802678294443	0.351311606941828
I_009	-0.0137260084281978	0.825601836698575	0.573400499025952	0.957261073604937	-0.0254990098495686	0.328704516284761
I_010	-0.461148130942795	1.29836108308313	0.704630623919211	0.590689795752613	0.0408842913922716	-0.242090386761919
I_011	0.748485734325247	-0.422064482542276	0.134663216937962	0.621370995450361	0.798816025384678	0.52417689556239
I_012	-0.32809043670539	1.21446294928129	0.371058355770273	0.61179795455438	0.181323592088779	-0.122196632178254
I_013	0.39662612649137	0.0127381561821372	0.323044598782064	1.07738385471631	0.653425715020486	0.166304884190927
I_014	-0.08840597325674	0.81855311235968	0.485867660125493	0.795127013948886	0.357706268897233	-0.000879364808523358
I_015	-0.277649894207702	1.07113018032691	0.684057054023913	0.885343005024712	-0.185419636058113	0.0113072134282987
I_016	0.137421799666577	0.827886853405892	0.0960040423164891	0.806879761321866	0.107385375650185	0.572282814808695
I_017	-0.239491473956768	1.04114014905513	0.51177004887933	0.240257855070258	0.31276811506538	-0.0637396843965695
I_018	0.217402077984707	0.173542953009429	0.722997459093316	0.791960874985037	0.477887652631728	0.068378051913795
I_019	0.477624655790753	-0.34466312586049	0.246909175650992	1.084655529854	1.07672369875784	-0.187493156306191
I_020	-0.370186508251281	1.29908090374226	0.315862728931792	0.216503573091609	0.339518835626387	-0.157136330072063
I_021	-0.103699973636632	0.673498005230124	0.701155114297769	1.16397239466351	0.0454543696828574	-0.0893514377926845
I_022	0.0823651091326498	0.435304795582942	0.528896587478929	0.83102796343207	0.678658251125333	-0.094482981443271
I_023	-0.195725325881957	0.976502549280249	0.355480371628359	0.642275092202945	0.395907528534885	-0.12270005132711
I_024	0.140747766449278	0.177547232826523	0.531322994556301	0.747896754722523	1.00207721514397	-0.33358243049613
I_025	-0.0213751227087928	1.03592400594529	0.0392216658567994	0.447947289204999	0.364793758949052	0.339650642388688
I_026	0.80249541530243	-0.59230186080806	0.33048125914678	0.644017533528906	0.787322396923791	0.517511740588033
I_027	-0.334008996789086	0.793243242365132	1.3090901868751	0.453699520929009	0.0235755669558284	-0.325309419878972
I_028	0.764935723625526	-0.520242617529422	0.254566816293525	0.870678639265814	0.801957490745712	0.460669181066641
I_029	0.531089837351447	0.0880970367203541	0.0846468855903215	0.871647639315576	0.644230253700453	0.561151649867373
I_030	-0.503508808046006	1.53006103799762	0.397528576055799	0.114030090983505	-0.024159787691856	-0.0924312449559775
I_031	-0.309918832683598	0.917619932084519	0.623860449747537	0.214055174379064	0.624073144160393	-0.459506199200241
I_032	-0.131576967936187	0.924062627495499	0.663500782636362	0.47805896865172	0.134668858817195	0.150507268383065
I_033	1	-0.619813661085704	-0.134385748293221	0.665364911840292	0.609109402798345	0.934988484227395
I_034	-0.137130248909778	1.22646874229533	-0.106060260230796	0.217685737195244	0.07058858058812	0.336058010563263
I_035	-0.219232133715994	0.869160651571307	0.874702608715669	0.556367160464006	0.207189615772935	-0.116427132297691
I_036	0.524028824318317	-0.17539871847928	0.234983063139107	0.681250198872241	0.770757318750964	0.254474946423868
I_037	0.08035643426834	0.505744632418659	0.485392280917469	0.174124289045278	0.527005850203241	0.0766186833580788
I_038	-0.252519374974808	1.01251078502522	0.753357210566954	0.685855416976851	-0.0632239907655519	0.00901706173033701
I_039	0.870498773989161	-0.572521405309213	-0.159195942098212	0.510435303615482	0.944044554255386	0.560320050291949
I_040	-0.104029107050312	0.743528582933632	0.522305387273492	0.693674297176677	0.441394324017195	-0.13406742776237
I_041	0.221417784826673	0.220752271187413	0.739280007334079	0.765172731862076	0.447650354763713	0.148548569540143
I_042	-0.491048188075552	1.31238397753113	0.703967511180565	0.307250538059561	0.0849241315895053	-0.290944480782885
I_043	-0.0740531043349129	0.569973983161401	0.70895477818509	0.855081715221435	0.346667782663752	-0.198079558755401
I_044	0.881630094928477	-0.72914423298624	-0.108605302415919	0.764124135636829	1.05649498746677	0.361612040542544
I_045	-0.0572302748842207	0.830956024693783	0.632544411442449	0.320536749879422	0.0905340416868705	0.258541393060479
I_046	0.329061099237637	-0.148584417754398	0.508642338711814	0.69270269710784	0.677461468259484	-0.121264520738478
I_047	0.789983458300077	-0.535253191991395	0.135124275430996	0.543965892278204	0.887203914440916	0.478897135145553
I_048	0.311339132682069	0.0415393381269799	0.31194902168814	0.884842803592715	0.707321519428395	-0.0245727019098311
I_049	0.746562196660968	-0.619894476895492	0.356403306323039	0.824784172573697	0.995176080499914	0.266004821780115
I_050	0.017982490270571	1.01661341743023	0.0656476723992681	0.294220893297346	-0.000661375972070521	0.554111220367443
I_051	0.175551910633046	0.734380311672848	-0.042881134860616	0.25905405141863	0.0417857346819905	0.597307406385244
I_052	-0.0658058735394522	0.397137704400166	0.697246554144282	0.462954434322894	0.799346013453865	-0.486234085904465
I_053	-0.0317057063913545	0.9436475594011	0.175505692665474	0.677418139044656	0.297899609863126	0.240651785574186
I_054	0.423035645602281	0.00122590526788754	0.309309093143394	0.284052520064738	0.921447873476834	0.201396251238107
I_055	-0.279694238220407	0.432861460095649	0.99251729928417	0.817758830871369	0.707018957353966	-0.929720470005999
I_056	-0.273374958594019	0.786310261751328	0.406617539195564	0.242283029015298	0.937011223929456	-0.669900759714694
I_057	-0.507133592041376	1.67414698099459	0.219859988507138	0.0459450866040563	-0.138522971738054	0.0630159276271517
I_058	-0.399125482556669	1.0601588166447	0.744441042839514	0.818228105948228	0.0378346023003228	-0.369746808667602
I_059	-0.354205669186308	0.970460294908048	0.535956544570161	0.183060765009062	0.523573900354712	-0.497076243624666
I_060	0.540496604269529	-0.296940640897825	0.586852920812031	1.01890309517455	0.518564852559911	0.29225685195698
I_061	-0.46640301523287	1.41198480303494	0.63536174930293	0.573846848768933	-0.351967215312784	-0.0167328687816955
I_062	0.35433427503651	0.268559613476164	0.293317183043699	0.906767307589875	0.498931391752501	0.40652931283576
I_063	-0.0930320313125654	0.654713208206136	0.643316598180836	0.850737533307819	0.470448012000539	-0.204785109189572
I_064	-0.699007351074312	1.73276151344167	0.0512618932095973	0.53063916878539	0.0836542694027096	-0.522438574147258
I_065	-0.114105643760716	0.867187992536902	0.530920433296971	0.398750474103608	0.393870817119636	0.0219128231425231
I_066	-0.253161889291978	1.01786054281847	0.675945103174763	0.565225402703532	0.173370808254909	-0.0690432545486042
I_067	-0.467215155140796	1.43637060706846	0.486316054676097	0.485227333903884	0.01526318055892	-0.130240122927675
I_068	-0.478682216638937	0.966828305830512	0.965199597936987	0.557815905043284	0.196690754134555	-0.648624387300529
I_069	-0.255378414532356	0.688225946593675	1.01796489860754	0.619779113837048	0.16720006597186	-0.37756758232345
I_070	0.0945675444536456	0.218447923474328	0.713600639971443	0.915776520510562	0.698300664717856	-0.280718394796348
I_071	-0.16691244703933	0.931633135628013	0.690164674238987	0.501253968243111	0.082888106776782	0.0902816394495672
I_072	-0.359987323170881	1.1452564557274	0.440613051288373	0.274316180404476	0.446035257578886	-0.320216632742882
I_073	-0.609483190145119	1.62128821295463	0.467310980625302	0.510797706346874	-0.282143162864767	-0.200822658435706
I_074	-0.671918467654707	1.69930053326739	0.441250203254506	0.432673808844971	-0.202063788327296	-0.298490626341301
I_075	-0.451071300556369	1.0941335061276	0.693349566295965	0.336198000829572	0.460602549129617	-0.55778938681796
I_076	0.418100866535221	-0.269270917475147	0.47050864706639	0.773329462892818	0.944046602204135	-0.129249724382281
I_077	-0.418633865255546	1.25592657810227	0.487807338169165	0.285205492800773	0.20724446386645	-0.254011676616118
I_078	-0.482159035376639	1.18306989930931	0.653154966271825	0.455576354390476	0.391845564350068	-0.535853673112187
I_079	-0.248798940226379	1.01832166578481	0.511494299953301	0.577288436420238	0.244295428367213	-0.126246986032336
I_080	-0.27454847368845	0.708637875292231	0.431671132544577	0.592333118267673	0.76639715638546	-0.730766442840227
I_081	-0.731563629999188	1.61858890560824	0.608415839607459	0.290161382107267	-0.0428774694303881	-0.543551019076923
I_082	-0.352297568123675	0.995629587036331	0.836580671258715	0.723348899300908	0.106873592201961	-0.310162567170441
I_083	-0.76050972857042	1.81901678145791	0.543297436022611	0.0665591366436366	-0.191752503270579	-0.342945193557733
I_084	-0.639509166196753	1.60227667300473	0.44101210470288	0.204993674723848	0.157383726781691	-0.421869924548321
I_085	-0.298919702457447	1.1250689821845	0.17217079433786	-0.383286548680418	0.391565730970022	-0.172524786289327
I_086	-0.38687761551021	1.16619010814211	0.559214058214621	0.639699574042674	0.237039182689649	-0.297659008320551
I_087	-0.38536785774943	1.11505825464453	0.607171218800509	0.172087544626508	0.312960698944818	-0.323620855185952
I_088	-0.31687832382054	1.16071276561858	0.212665831037729	-0.299543937104521	0.333426562863128	-0.158889193235836
I_089	-0.464303548265368	1.39779489165015	0.546378521202629	0.346770846464371	0.0236092001081685	-0.147873899238712
I_090	-0.45219171210618	1.02674355806614	1.00390499814588	-0.0206682219729709	0.178649494510972	-0.439735320886083
I_091	-0.13628300568619	0.450729700223821	0.647620095981742	0.381141869559032	0.688521281823441	-0.56979135224538
I_092	-0.186314495713141	1.09328692436709	-0.253809759336512	-0.405066776655684	0.716158631982212	-0.128343401072672
I_093	-0.52958741410855	1.13486244657305	1.05858735025107	0.375016763190912	0.063391004177362	-0.50682373299371
I_094	-0.674607040158859	1.38732602500728	0.750921196861645	0.537715109864926	0.00443303525393002	-0.652443197990248
I_095	-0.201837498145372	0.754363115903603	0.735335911040363	0.27502009646885	0.602899891035495	-0.332925003959809
I_096	0.108960621779249	0.0755719045862368	1.17670716842634	0.893218798450618	0.382535042605199	-0.191947437334732
I_097	-0.763464320196759	1.72179042768841	0.491814541657012	0.0492511120287508	0.134475487570177	-0.56846998885759
I_098	-0.694471801204661	1.61937854729161	0.469106159078412	0.416060774046989	0.0494255122529304	-0.519413617408871
I_099	-0.287763220076635	0.878161152606028	0.637217229904711	0.00997757473058205	0.477045111783153	-0.369369690702552
I_100	-0.296264060472866	1.10669448473463	0.524827613719885	0.0221027670965402	0.227320553829123	-0.0830712698685263
I_101	-0.468657258975973	1.13153317846979	0.874235695041217	0.930087627648727	-0.322636461379071	-0.32799288086545
I_102	-0.443223893688837	1.21658168789592	0.648167036243449	0.272948003497588	0.284425236935606	-0.349102780075863
I_103	-0.203531022629504	0.697981631788883	1.03316158676123	0.739843674128585	-0.00486508258978301	-0.18314206241488
I_104	-0.547227302877086	1.30228109757583	0.844032898927689	0.546608344756052	-0.102121991788954	-0.378336677447818
I_105	-0.633123590626421	1.49449233082626	0.573064497155926	0.278472684764321	0.1242935719275	-0.485898776644865
I_106	-0.61301754217409	1.28348295509385	0.774606293567666	0.726000046043592	-0.00209025935908097	-0.630126384220033
I_107	-0.705785622581988	1.46538202133969	0.930464007208208	0.524245469113713	-0.284753735540827	-0.522870647936004
I_108	-0.517741150529203	1.32314332966204	0.572983326215391	0.121857597589803	0.328321543577071	-0.437602523348404
I_109	-0.452999317993191	1.24960846204065	0.500741068378945	0.339015466780432	0.451208136034213	-0.428988954782427
I_110	-0.706049258723138	1.64293738061635	0.611652869825094	-0.03636377514113	0.0339727805364234	-0.437422849386118
I_111	-0.526476071754337	1.53257132901331	0.45768421478134	0.503490007471742	-0.249070569605318	-0.0981295696628219
I_112	-0.455740195460637	1.47268011347453	0.149682245417333	0.0895119747264013	0.254594862899609	-0.180297377345839
I_113	-0.262374131515481	0.862847612138854	0.635528247428397	0.875912852578581	0.331027896333755	-0.360209863759103
I_114	0.209436136868606	0.341774118842849	0.460939656134714	0.798079027771836	0.284521257391205	0.234411705022208
I_115	0.0239918614515251	0.248089214570876	0.661549115666036	-0.106863451300952	0.667075559852742	-0.339491278039968
I_116	-0.42874796095553	1.22570577617159	0.554789001525455	0.0496802114887665	0.376812828966348	-0.329931247763197
I_117	-0.609245430959962	1.63288827878142	0.56732877040585	0.306215668345399	-0.231338685864591	-0.16115523444711
I_118	-0.444086673495158	1.29022224852696	0.378261540622369	0.0587185501785024	0.439618690355711	-0.35629788143555
I_119	-0.543028216975075	1.5696877392556	0.652867916187162	0.296081594876091	-0.359753741848106	-0.00288234985978478
I_120	-0.572903033099599	1.2842146381927	0.778320558485887	0.776769854570592	-0.131108529886895	-0.492262047406168
I_121	-0.0942950154419616	0.559851601350564	0.708522380210692	0.926145638662121	0.369255057489297	-0.275431055365857
I_122	-0.485632500446728	1.20555536984206	0.696009348143398	0.0910381141469247	0.0633517353057009	-0.367340590683142
I_123	-0.328052787429584	0.814169518325129	0.734171145026662	0.516295767975042	0.609644094278034	-0.614195382817071
I_124	-0.341911766958231	0.839961861574909	1.01714133569613	0.824638848882622	0.0736473342965205	-0.417974337912333
I_125	-0.306438140521857	0.820470025976765	1.04621335501129	0.912023763329641	-0.0550591918032869	-0.305539726212643
I_126	-0.498415911296065	1.57978739430288	-0.0405995241658203	-0.0600390230671418	0.200979723657948	-0.188133638220578
I_127	-0.263408612808486	1.29421488413681	0.22268791029413	0.0714308294292229	0.0977621318530606	0.179599235509775
I_128	-0.692568110054107	1.62769253234376	0.426249034906376	0.0652523078483192	0.102071524376161	-0.506516235970781
I_129	-0.570491344369598	1.43907620263863	0.523354735639166	0.489933767460864	0.228024537082452	-0.462960435493412
I_130	-0.343577420944532	0.89400119968875	0.698632655856564	0.469303828888596	0.406002614143072	-0.502551173890516
I_131	-0.492746054505186	1.36908123996111	0.690393600812668	0.704259731059259	-0.259814379511051	-0.160791762873227
I_132	-0.369845383919976	1.20714458175015	0.490489758111994	0.0415021134176737	0.204488019475539	-0.159965032712634
I_133	-0.330523146266128	1.26611917037799	0.606409854254628	0.396149774691047	-0.0935757230025778	0.0978935862959969
I_134	-0.411925675335275	1.09942186142657	0.801051510690749	0.816983931028818	0.0392748709316278	-0.336640307549122
I_135	-0.429409456302757	1.36485473035215	0.277897573209571	-0.522753340939245	0.194603888109197	-0.13883459087397
I_136	-0.264764889076491	1.17690352811326	-0.207037233523509	-0.415918708833899	0.459328074116417	-0.144728243836495
I_137	-0.301139351019806	0.821096008947062	0.656917330570324	0.0293946023379028	0.591629801926024	-0.506885518910557
I_138	-0.183435071063362	0.89857908046123	0.407821280783932	0.719984525350002	0.429469788641581	-0.192047615750488
I_139	-0.32685183463319	0.933075952596513	0.525637037059823	0.235858522294789	0.201670470374455	-0.379440487213362
I_140	-0.490597154354536	1.33315922245352	0.734365629705074	0.56972680740727	-0.0116393467569998	-0.250045915896497
I_141	-0.403401647734596	0.896764015511109	0.85367622384295	0.576335502111499	0.40893196656339	-0.631528644606672
I_142	-0.480878984182945	1.42174335226376	0.437042690579425	0.717497912319486	-0.0518879726658037	-0.198682761731211
I_143	-0.332885354846658	1.15981926656984	0.801635854428495	0.733788060473268	-0.28958979590016	0.0446215720422214
I_144	-0.45706656405763	0.9404828207332	0.796316812179492	0.454612647789204	0.517140668780253	-0.751385268744309
I_145	-0.582053123622432	1.5917035919397	0.379702135818625	0.0365525760296326	0.122034744857892	-0.271088911966746
I_146	-0.323238210389045	1.17696185891563	0.167690937344784	0.124393542157269	0.429201558909062	-0.239689282432725
I_147	-0.841429333760417	1.81492416936301	0.473381434061075	0.0348252379572141	0.0323492981095347	-0.640998946399769
I_148	-0.564027780672279	1.41542049223083	0.780404010677554	0.111481221925902	-0.0543669349627684	-0.279769230963069
I_149	-0.534510434653041	1.33008076730249	0.49939369449408	0.50842584256494	0.420553555664536	-0.564461075553883
I_150	-0.190018568449962	0.625843042610934	0.643396615652024	0.537098381030551	0.680134894643899	-0.529335976938854
I_151	-0.557283551805225	1.29533670366341	0.591509688612116	0.530795274644418	0.242041405001497	-0.586812158025886
I_152	-0.146723213665847	0.815377479478028	0.898528997331938	0.758963116822411	-0.0375827037799646	0.0690478133939593
I_153	-0.343173273999815	1.1946285705238	0.632206506407484	0.666344677561857	-0.268217734766092	0.00991324373169705
I_154	0.165982392375364	0.426627374482096	0.507637098270776	0.938229639630305	0.297847652118333	0.214447417195307
I_155	0.52217674344684	-0.065322613481289	-0.0931652306181447	0.690681624443884	0.802073297383929	0.286830347335238
I_156	-0.296760096036386	1.17199985177071	0.54360343462417	0.733070233723433	-0.0879771220318822	0.0200431650854428
I_157	-0.51215782236491	1.42784346467541	0.597664878705004	0.628066261677872	-0.186011534920522	-0.19075797565006
I_158	-0.657517899610325	1.61181016219873	0.341595629680049	0.632505022625599	-0.0148115657737775	-0.473639558846013
I_159	-0.326961196503825	1.15025949846314	0.504658543578647	1.06554409120049	-0.167685148154679	-0.0978028847650331
I_160	-0.379209287928367	1.4240766892598	0.274587655797163	0.607390936770999	0.0572967576696021	-0.00483736716548577
I_161	-0.491411912236844	1.51799932968402	-0.051971125268274	-0.281557219277099	0.281902745461357	-0.260198235648097
I_162	-0.487376704069394	1.36689444309194	0.494471167220673	1.00295115805187	-0.347389530630955	-0.205364540452217
I_163	-0.421754376418015	1.15166148911802	0.67628011859678	0.922269914497948	-0.0454707041302572	-0.324687879435071
I_164	-0.753554250482754	1.71218557684516	0.472430863613171	0.595498630238947	-0.278355579231171	-0.488990454994202
I_165	-0.836122891661027	1.77234542666397	0.408849734790142	0.605488281687048	-0.278284363048088	-0.650673429515953
I_166	-0.483159039631783	1.37341494054805	0.437011128982431	0.502824542517642	-0.0709312372614941	-0.242996660448759
I_167	-0.635885942192628	1.68737422661465	0.184337177701629	0.270068629135191	0.131695763584823	-0.383213588171646
I_168	0.459923173764208	-0.0690274155895089	0.392555563950813	0.90519684000991	0.643908767705755	0.272453367380248
I_169	-0.338609891517066	1.29656099292469	0.170523191679787	0.507752814521542	0.350970334500398	-0.155120611590287
I_170	-0.389140157314692	1.2467768774442	0.0651529114057022	0.152812581951389	0.647695656824011	-0.430773340212989
I_171	-0.590108785095729	1.84501709640999	-0.256603853016369	0.175931922326831	-0.121944844448782	-0.105373198182736
I_172	-0.557707970840648	1.3986938211804	0.128590931974313	0.582409513005385	0.516466192921564	-0.674560155940023
I_173	-0.363282832743041	1.19125522504943	0.236621488202675	0.948524317631874	0.326102325195216	-0.355320075487298
I_174	-0.629352878967925	1.48339045352262	0.166914272828203	0.553728817491342	0.318694855109974	-0.689126959460349
I_175	-0.433459161044546	1.06463065668807	0.528634864558816	0.578033753451955	0.48500081887682	-0.626983583110768
I_176	-0.524372465932971	1.36627660001234	0.57491011095025	0.610401439380795	-0.0350324717140588	-0.344451453774916
I_177	-0.625070124996327	1.56959553458541	0.338094124506511	0.654260914893766	0.0421763433686505	-0.458629774605223
I_178	-0.58545453208545	1.5580613962121	0.374167281449095	0.143783007514716	0.3625678786992	-0.414688208482586
I_179	-0.486846335052274	1.22751177067613	0.702683808852628	0.447605983865461	0.166755787994945	-0.423565412954145
I_180	-0.296638972938016	1.05960764809622	0.589125935093814	0.708039917287659	0.206551032906493	-0.187429570379459
I_181	-0.765397186921241	1.63031460000379	0.603640929420863	0.248658287033479	0.104889706047975	-0.670010135117241
I_182	-0.527478724950501	1.28125737408628	0.534946061583858	0.86302897034174	0.123369741098041	-0.532353400532286
I_183	-0.367200811197483	1.18146349245718	0.62259372455092	0.720406278669064	0.0490902648059767	-0.173745176021178
I_184	-0.386607345005917	1.20120207547144	0.591091227192991	0.925144031872593	-0.0810663489062383	-0.186824231820315
I_185	-0.707016843391132	1.71559766789657	0.469979706354524	0.588299816808451	-0.312655627965749	-0.353596693568637
I_186	-0.58463567928457	1.31583649047885	0.607308426138081	0.251690071666072	0.361281799973983	-0.642603090425366
I_187	0.249541947143097	0.565995936443061	-0.081936184152525	0.474539116605565	0.335635698440947	0.474105195526217
I_188	-0.611913109253399	0.93960897940791	1.37834980092556	0.266921470332306	0.112093431979863	-0.877875087839556
I_189	-0.536276996428619	1.32249375101528	0.536813419767854	0.6940992126964	0.0843671052925274	-0.480022726915518
I_190	-0.575067723751717	1.69803238295938	0.106781363881856	0.568388088773463	-0.155577188568472	-0.169358241286997
I_191	-0.618081701625325	1.29400373381889	0.694302063773577	0.710819355732959	0.106648071689114	-0.694227596380833
I_192	-0.674231284452717	1.54027296549346	0.373026266695269	0.741497591203952	0.069791856664956	-0.627646078159562
I_193	-0.532343817493084	1.34989325986262	0.497940584827444	0.588844210777721	0.170159902760337	-0.465373721709079
I_194	-0.665436489051001	1.61842695653016	0.390513112426089	0.339760859635841	0.0657521667237578	-0.473437201007268
I_195	-0.617924210691483	1.24847610821477	0.632317841119849	0.939293361485346	0.115329305782167	-0.784717511724301
I_196	-0.400803602396354	1.22986600239837	0.756631602061873	0.492022049341731	-0.0754342866981398	-0.112638532555336
I_197	-0.31806797609865	1.2073068839928	-0.0235685410255708	0.739076252944497	0.56513826930111	-0.340381322782224
I_198	-0.535220272971876	1.59386475529338	0.324417655600851	0.628425743416846	-0.153200338537239	-0.137776441320571
I_199	-0.0285523654508565	0.964512507645687	0.0120442721207398	0.90584275947509	0.18552564792463	0.24355999801552
I_200	-0.154064391075815	1.32939358463225	-0.175391001614918	0.150879655623947	0.162203827722309	0.365758571147263
I_201	-0.459742310740338	1.42684843968134	0.160587524175084	0.501274436167021	0.12782200233291	-0.251509814578399
I_202	-0.142757215317715	0.612927737118891	0.926403750037301	0.884261060677771	0.0383393315215502	-0.18166827814928
I_203	0.121419508706254	0.989166824831417	-0.61361158110121	0.0968278508180523	0.449446366660675	0.494557881865111
I_204	-0.419570391781242	1.02288372500569	0.718518062388581	0.155939125891972	0.459919917701787	-0.546289122963279
I_205	-0.418820019221784	1.2169805829691	0.502497783482362	0.705895526626927	0.115755986506632	-0.316195934946751
I_206	-0.780338586890763	1.51133737945263	0.861619441258528	0.0596682448890442	0.143003306331711	-0.7765041078069
I_207	-0.541533202915931	1.4711553506218	0.477559769566076	0.444479498024289	0.171636160580667	-0.342283254281044
I_208	-0.475674206444564	1.40604681484845	0.532151441210144	0.594517740278421	-0.0217907403519242	-0.185752738556139
I_209	-0.37985493659497	1.37730094039447	-0.042171311897209	0.725493759783647	0.0483270320494094	-0.147143613549597
I_210	-0.063389437295038	0.886145017128204	0.419624330812518	1.16570373117475	-0.402877533957555	0.32509086562738
I_211	-0.722573606756096	1.67331521670478	0.328794871005653	0.630690581073846	-0.146522022845089	-0.533464377316239
I_212	-0.494312871785589	1.05894392306001	0.479877053749313	1.06673097140699	0.30644225203058	-0.791311593931729
I_213	0.0232414521428437	0.535767016939408	0.42846830389382	1.31454303764684	0.223239108118668	-0.0600866526410776
I_214	-0.214629022965113	0.639806655460862	0.70762975653167	1.19852747250277	0.321995967988423	-0.508263543471586
I_215	-0.676340791629127	1.58427061403306	0.405567939830387	0.554588442006782	0.0394206676516991	-0.548206756688065
I_216	-0.319840045238369	0.984527540030358	0.729954602793627	1.05130276587741	-0.135701532124103	-0.222660352708038
I_217	-0.802805664921076	1.53583825893347	0.842652563438184	0.107162951056035	0.066266594575796	-0.791554828757738
I_218	-0.656178348408922	1.50716734373152	0.64859029709875	0.234710247565348	-0.155390301930329	-0.434860779156752
I_219	-0.435128606540511	0.865039212450392	0.84564396730808	0.805344931972272	0.386922407281039	-0.771696767267063
I_220	-0.460913288049658	1.63912929458807	0.284466201763096	0.349606977094399	-0.421903354917849	0.20582803626557
I_221	-0.437272143436999	1.29312966986709	0.426498033350068	0.423731371404666	0.12107619225933	-0.271833425115682
I_222	-0.423092743335879	1.31038626321103	0.416281874039833	0.780471576547258	-0.0284888370303059	-0.202859129501921
I_223	-0.236542488248008	1.09579928994561	0.388219676358465	1.01344613027316	0.0142746538150756	-0.00711718396458717
I_224	-0.415547174791519	1.10158424491856	0.548137618946413	0.768924013871643	0.215231016414954	-0.465871124054176
I_225	-0.809828645388483	1.79459477925115	0.450300703526641	-0.200313619354381	-0.191248906600244	-0.501977975003295
I_226	-0.72809311831444	1.58385271459971	0.262506156245404	0.846822958015497	0.0331170982333635	-0.742623257390139
I_227	-0.402684102639007	1.27093902445824	0.404915455469426	0.657827508106246	0.168177414085002	-0.248650157297301
I_228	-0.686967083256352	1.53032272163242	0.742959258561013	0.189552416124023	-0.0597910323134241	-0.490299575388282
I_229	-0.542526930011888	1.3695967121187	0.395534592804065	0.743714207623211	0.224797887994647	-0.525474836967265
I_230	-0.53754795117127	1.4547334409445	0.307738930613269	0.121244298891945	0.0215966661674975	-0.317608477215304
I_231	-0.536797703968762	1.53758329388331	0.241299768082621	0.887981565134754	-0.357670505754192	-0.186688325535522
I_232	-0.235378042534018	1.24317755036036	0.402041435207125	0.824580715347811	-0.375139691708954	0.307417718657339
I_233	-0.463375472805243	1.40036844288863	0.389439845880704	0.901137857239005	-0.231871586697031	-0.157685400703781
I_234	-0.650639438005938	1.64039612329788	0.483476555163346	0.474672937112612	-0.156539840701566	-0.329243243259743
I_235	-0.525151683291467	1.57761438540235	0.17592454570436	0.942567211403584	-0.416987429398858	-0.113008467542202
I_236	-0.238194550292318	1.18447158499768	0.377859286026281	0.558108307523365	0.0605403368863435	0.114183753830831
I_237	-0.31744588301898	1.15588500673672	0.719333511981228	0.652822611542881	-0.131605966102515	0.0123645757165332
I_238	-0.0926387235012285	0.677161464573914	0.737405785635406	1.24285357087058	-0.174953539126787	0.00980129964039263
I_239	-0.29024827848752	1.14134107163852	0.439788452101937	0.329599019432583	0.297280887955049	-0.10864389885698
I_240	-0.0432469499599387	0.61301370713973	0.288095918676582	0.793957487532478	0.826634072403366	-0.32062256236903
I_241	0.506151283779727	0.118818397834994	-0.0139224479344338	0.635883409191824	0.499639510630343	0.576254431610357
I_242	-0.348322246543194	1.10384937452925	0.416336554185043	0.706550546144198	0.497758970629659	-0.404403285440195
I_243	0.427487669792775	0.0152948402384499	0.19232274259498	1.16816002173236	0.699569922510484	0.194706664718125
I_244	-0.103077616416053	0.647518114243948	0.612303143424747	1.22332541465342	0.264431310237045	-0.218026071504466
I_245	-0.15146407967588	0.640638847558041	0.55013251035165	1.05759821925519	0.491957901145424	-0.423239364923916
I_246	-0.769634213923871	1.96513261696156	-0.0145795429818787	0.02902917603881	-0.189473152404013	-0.338265534535167
I_247	-0.207879875599396	0.987101674390428	0.356626147881673	0.799086149908525	0.286286808088543	-0.131694595532671
I_248	-0.211111330437215	0.752740417297427	0.968557996335524	0.729958036150055	0.154788487840364	-0.210130442798245
I_249	-0.447578814339355	1.23017521838671	0.425777544268637	0.412506155989317	0.414120022228711	-0.461749366783753
I_250	0.612745334850069	0.0536069848812008	-0.206127167334244	0.918721825478304	0.615092603272461	0.66852451516047
I_251	-0.167677869967482	0.641811477391428	0.704064408093787	0.796012848746916	0.624298038519663	-0.443545073417132
I_252	-0.358612675715472	1.08485839301543	0.619128438877005	0.720780236985859	0.276794069337111	-0.334708427735257
I_253	-0.499835127148281	1.82879617643014	-0.306996427572076	0.340746898082164	-0.0299471688737188	0.0542188461558652
I_254	0.0599138596610393	1.01957128594149	-0.293175347518617	0.626607484472568	0.20494547753478	0.479103332270014
I_255	-0.218443990404489	1.00833959679	0.482945007051911	0.626737495826652	0.218194298931187	-0.0665122308751696
I_256	0.309764679350963	0.163311454815704	0.430142762224933	0.83479078365056	0.630478640037511	0.170257204482543
I_257	-0.046726019640533	0.894562953188286	0.126259956470029	0.777953322301808	0.526436713984844	0.0493000800002952
I_258	0.641436960423161	-0.236421918530557	0.166602189301676	1.31421985098074	0.445548545414599	0.519686982662225
I_259	-0.328082765309007	1.13835709594657	0.0864268651594874	0.547056662311331	0.640299445926652	-0.424725969600136
I_260	-0.32841395615511	1.31783682123167	0.311225659281719	0.482458610239731	0.0457704643525206	0.0284562027654019
I_261	-0.22845405665314	0.787170719336912	0.37643192123985	0.540039791185626	0.894844403135074	-0.577231269179605
I_262	-0.226907355318109	0.69963601232365	0.511508735705296	0.550049242658666	0.86369823744358	-0.631447044018044
I_263	-0.221973230196707	1.00354138453388	0.48263938071041	0.215089923830644	0.475798457622361	-0.124985903698014
I_264	-0.349724257739606	1.44133065081742	0.16893213301531	-0.0709933660926119	0.189284437081562	0.0843386921824238
I_265	-0.514258026118068	1.3625469860309	0.534717577106736	0.278197718982835	0.204329908963396	-0.377733992979976
I_266	-0.037458388762352	0.780288553128898	0.507779076010553	0.445926393096701	0.425287225804936	0.0979892123370969
I_267	-0.527319892618294	1.30654058786037	0.692287006905675	0.486118591972366	0.109505425068478	-0.425707641810711
I_268	-0.155223128334875	0.575272881613266	0.769620547331284	1.18721353357251	0.278173524766507	-0.398345964399305
I_269	-0.498842851891026	1.33221344705209	0.702958621567292	0.759632003911417	-0.148775763032277	-0.263377573408376
I_270	-0.224664374566966	1.05970175679863	0.35725727951904	0.786314284493283	0.248430638081516	-0.0784755676534576
I_271	0.164373226509994	0.627626152583058	0.221307072465712	0.774452882648955	0.369920895406758	0.362437370805376
I_272	0.524459491169838	-0.0163815149536672	-0.00763447132187157	1.34157743978262	0.497547442876309	0.407469500509919
I_273	-0.443544682425075	1.43693190833763	0.26927726984368	0.755331301775557	-0.0528975823213629	-0.136983471192387
I_274	-0.514624499614219	1.56746959591186	0.399331202777181	0.661703100587203	-0.411109464266751	-0.018568289832048
I_275	0.184441211272283	0.440501710320868	0.394725514142795	1.29121462998743	0.155814967953243	0.263090776182737
I_276	-0.663703691283756	1.63832973645315	0.367489220949191	0.528981029992719	-0.0585907574171555	-0.429820453901201
I_277	0.921168958644243	-0.451697199151247	-0.367319929195843	0.347426444172543	0.82603147182279	0.831568532884999
I_278	0.420507785119056	-0.218097669173785	0.731174431666998	0.966703385068088	0.625549825770632	0.0832577596647089
I_279	-0.0826616981758097	0.674643656576242	0.61931739846546	0.920064622967615	0.275685782843907	-0.108631004879538
I_280	0.397489550777831	0.182537741489824	0.526452469673889	0.971257150762912	0.191490966946539	0.568826526343785
I_281	-0.517173476680437	1.30222777911891	0.535989130490644	0.580762887674011	0.227477307812314	-0.488583800751351
I_282	0.526715151242991	-0.145856605888198	0.423996904645117	1.25406925876717	0.289249087916373	0.444659220987376
I_283	-0.308489035258626	1.23457851792363	-0.0554535202996166	0.951876591652648	0.182007766585913	-0.191514964356976
I_284	-0.361158186438238	1.11329705029664	0.639997871772031	0.992586935501515	-0.136627617051232	-0.198499859825005
I_285	-0.314341456390607	0.72958079771328	1.05722796669957	1.13895986369499	-0.309260667962839	-0.374036454213367
I_286	-0.520105110267923	1.11612585753824	1.01115844408732	0.540310294836835	0.0762690117650866	-0.541199793619995
I_287	-0.179509059821149	0.842093440931229	0.365235121012494	0.71468665996107	0.153195941844603	-0.173862248741384
I_288	-0.0521375815131087	0.615173724766818	0.619515875936895	0.700851110528512	0.254063503066702	-0.0715711721514995
I_289	-0.330115709572329	0.912135844203353	0.672505536252292	0.580586172324972	0.392681003463363	-0.470050829375101
I_290	-0.602693257729796	1.35648353921342	0.402879264051929	0.117406272536271	0.627961231402258	-0.764914401222048
I_291	-0.390580830368536	0.920719278633968	0.918296741213124	1.13725923090877	-0.307565704834983	-0.386735085077578
I_292	-0.265656023782927	0.710337895296818	0.815094571807507	0.380358531440478	0.580715196131458	-0.540508961584847
I_293	-0.192208264013464	0.614147795386947	0.762423104306984	0.866424676956577	0.432724579866525	-0.47096232655987
I_294	-0.0892466274439714	0.199441191560295	1.0905786493789	0.880221636784749	0.474849413643812	-0.613950444376448
I_295	-0.098650390783809	0.430070169760931	0.708667632760578	0.944990029298977	0.513694299790532	-0.485909545898263
I_296	-0.409728261790993	0.908262009427212	0.387318514105668	0.402491364804432	0.739674656696082	-0.84461626322464
I_297	-0.0334032386879243	0.490497243436773	0.539023218033404	0.624085403133767	0.716547402719692	-0.324118655641005
I_298	-0.185944597401711	0.443236983976604	0.785721636309865	0.325651810344893	0.849582569143432	-0.727677936057228
I_299	-0.197603535001027	0.554319403413973	0.681041877788488	0.773626545025132	0.608075554107343	-0.620619330785416
I_300	0.0535878849008486	0.319068578438431	0.561089954592433	0.668583669366272	0.802782991938151	-0.321231484687951
I_301	-0.604931652936061	1.44166007365743	0.479794118665828	0.0805595746367811	0.299149468362766	-0.547556191889715
I_302	-0.430284308703413	1.29417388844379	0.357085494338582	0.484638271446386	0.385958294595412	-0.357997352851043
I_303	0.0240135535330193	0.366633674493114	0.46787040080432	0.938521180519302	0.502931340955662	-0.296884154548228
I_304	0.0312334852771947	0.194962602953205	0.59982257693225	1.0625816058979	0.685337285178506	-0.510897936129151
I_305	-0.0862760502153973	0.59577177920489	0.581217317865261	1.02625077530157	0.252933414241056	-0.220638351939995
I_306	-0.515878089324093	1.1365119759462	0.667880034948055	0.707660108345692	0.178171691591765	-0.639084970046061
I_307	-0.081852563878102	0.540520147293136	0.681156665078397	0.935895350096781	0.276649648137476	-0.24721945462041
I_308	0.225148193358455	0.186135032527829	0.694829295030797	1.20184706502869	0.288565446940695	0.117109547986451
I_309	-0.256550710962655	0.915827765412138	0.813636132547636	0.271346460628324	0.346407852353952	-0.197788852982469
I_310	-0.389090612024157	0.862653652667005	0.894164000656304	0.824704374173527	0.356718450263021	-0.63523662940474
I_311	-0.540328561177793	1.28427854102117	0.756046756691109	0.409237003510223	0.113374455982845	-0.46357106972864
I_312	-0.212837291800203	0.607654909833635	0.866077806932244	1.14059315708388	0.269254054606446	-0.479486389624134
I_313	-0.396257921756405	0.988711187691978	0.694966404684865	0.405058920902173	0.315353197758716	-0.508095664713039
I_314	-0.0857316846041328	0.614617382902641	0.520080405750017	0.769684146948819	0.345913058457475	-0.21895506083971
I_315	-0.330204077237445	0.860846486292742	0.51247595432065	0.0280154548095934	0.708200627441579	-0.618547284978192
I_316	0.302273457808639	0.144785124621979	0.139061104509141	0.343269474255211	1.09406127505112	-0.0440209735441475
I_317	-0.115670147734507	0.48185473458288	0.867413614551003	0.882525427757491	0.273205142421629	-0.350219801909973
I_318	-0.0778399045523906	0.578848647698982	0.209541775254279	0.368119007773347	0.367797238695638	-0.28822936062942
I_319	-0.169573749156895	0.608057002028433	0.789147504401869	0.942422059142489	0.39087791836321	-0.406296884897035
I_320	0.0243893085145193	0.0551714645169293	1.14939558907765	0.59743096441315	0.611462357703634	-0.488089278507071
I_321	0.170341097041957	0.264770685111054	0.182361650950582	0.719189274492808	0.889455037457943	-0.206908860469747
I_322	-1	2.11076082203667	-0.00887359251020817	-0.723782447474955	0.0310044327977437	-0.768536426119164
I_323	-0.524494688570378	1.44424005298413	-0.246777778570191	-0.867268863199954	0.65370206560467	-0.54344924069287
I_324	-0.468320290261444	1.07086826582585	0.633978103607573	-0.300765125280289	0.902265566221418	-0.735973345509455
I_325	-0.967022831117921	1.84788459554151	-0.723371327823596	-0.45946191447809	0.37296003262195	-1.2941892163455

## Sheet: S4-Fusion_specific_genes
Table S4. Fusion specific genes detected from ANOVA and subsequent LASSO feature selection for AFF1r, MLLT1r and MLLT3r respectively
gene	name	mean_expression_AFF1	mean_expression_non_AFF1	Log2FC_AFF1_vs_non_AFF1
ENSG00000124785	NRN1	5.85990149751725	0.294052221705226	4.31673211784875
ENSG00000121743	GJA3	1.19355350956455	0.128356099047467	3.21703949234258
ENSG00000198445	CCT8L2	0.117883323188809	0.0150311032060614	2.97133683174335
ENSG00000196353	CPNE4	0.0468549576676381	0.00669469431141161	2.80711161901209
ENSG00000106823	ECM2	2.34848416476488	0.338809370909036	2.79318418299782
ENSG00000197757	HOXC6	0.531756516889806	0.0801669490707529	2.7296863336373
ENSG00000153531	ADPRHL1	239.671427565639	37.2585373331863	2.6854149840192
ENSG00000173262	SLC2A14	20.4183765768287	3.25245481040859	2.65026724765982
ENSG00000164532	TBX20	0.258026303239262	0.0418411280940513	2.62452448743582
ENSG00000258083	OR9A4	0.0477029738562273	0.00829355626366301	2.5240164434104
ENSG00000058404	CAMK2B	8.61068310067605	1.57609157173383	2.44977633514814
ENSG00000118058	KMT2A	414.619995429018	85.0218592209145	2.28588398075447
ENSG00000203780	FANK1	0.655251904509033	0.135284113259558	2.27605721170033
ENSG00000197430	OPALIN	4.3727600286414	0.903750434242672	2.27454783699563
ENSG00000160801	PTH1R	50.8407878031099	10.827108067338	2.23133843684525
ENSG00000108176	DNAJC12	2.02329434544546	0.433512452651329	2.22256087541269
ENSG00000157399	ARSL	0.600165505203353	0.131482422691138	2.19049045690741
ENSG00000141198	TOM1L1	1.0668935700152	0.239966650835337	2.15251043702936
ENSG00000175513	TSGA10IP	0.627112487611499	0.147848834810922	2.08460137437533
ENSG00000107447	DNTT	331.88417245126	85.6221752880646	1.95462343522663
ENSG00000181690	PLAG1	7.01491454710705	1.88631143060374	1.89485764453867
ENSG00000166073	GPR176	58.2559371795702	15.9458366937123	1.86922529096027
ENSG00000160808	MYL3	2.87633208298152	0.807663824742743	1.83240342210241
ENSG00000168131	OR2B2	0.0930881551937163	0.0262348483690531	1.82711315518613
ENSG00000169906	S100G	0.0480052290179031	0.0136815265289842	1.81096235216395
ENSG00000112319	EYA4	14.9674719016364	4.27631949229176	1.80738901307954
ENSG00000188937	NYX	0.027218999602895	0.00780432373328213	1.80226851440569
ENSG00000117020	AKT3	26.637738474042	7.69527106968903	1.79142755157626
ENSG00000149948	HMGA2	33.7079219431296	9.74103656075126	1.79094048418363
ENSG00000121335	PRB2	0.113483230066556	0.0338479251324118	1.74533981480101
ENSG00000106034	CPED1	7.80258284386337	2.37980212664255	1.71311014724366
ENSG00000113525	IL5	0.338380301804237	0.10321010963539	1.71306129449659
ENSG00000183722	LHFPL6	9.59901205892423	2.97389326130131	1.69053306244019
ENSG00000136997	MYC	224.615607617458	70.3282778453598	1.67528138314156
ENSG00000154269	ENPP3	0.814279746766253	0.260093925682251	1.64649181272339
ENSG00000140836	ZFHX3	51.4490702850903	16.4518942749172	1.64489130124279
ENSG00000133067	LGR6	85.4081977729825	27.7291146577675	1.62297299695259
ENSG00000107282	APBA1	27.7714340387393	9.25639263467862	1.58507970916507
ENSG00000214814	FER1L6	0.155153136818744	0.0557070108122649	1.47776205546825
ENSG00000089876	DHX32	9.5113176850937	3.4669830045078	1.45596445962761
ENSG00000175183	CSRP2	133.698597863534	49.1015784247075	1.44514302811343
ENSG00000152520	PAN3	2220.48062715514	822.103115573907	1.43348071822778
ENSG00000166349	RAG1	53.5287087876437	19.8311184981318	1.43254680303716
ENSG00000157107	FCHO2	15.8203353670489	5.93059651141993	1.41553105670155
ENSG00000177494	ZBED2	4.82348101508252	1.81779792993196	1.40788285250694
ENSG00000008277	ADAM22	16.1753606906848	6.21330555796778	1.38036497290484
ENSG00000151474	FRMD4A	30.1996012433694	11.6586416607583	1.3731297892223
ENSG00000101150	TPD52L2	334.437461371134	129.287149938535	1.37115756673761
ENSG00000073792	IGF2BP2	219.285734259662	86.3510613598774	1.34452614437741
ENSG00000102362	SYTL4	5.15661439017056	2.0386221762465	1.33882974406034
ENSG00000142798	HSPG2	53.5720637075864	21.5753281052963	1.31209837349368
ENSG00000007062	PROM1	581.645170541008	236.576153489884	1.2978346536691
ENSG00000160360	GPSM1	254.240008191918	106.343565267387	1.25745833624102
ENSG00000141519	CCDC40	2.74404347998755	1.15119827803861	1.25316700230953
ENSG00000166352	IFTAP	5.35823399476322	2.25079566668527	1.25132249425164
ENSG00000130584	ZBTB46	16.18310514507	6.84482934867094	1.24140197388362
ENSG00000037280	FLT4	144.694414624436	61.5421525640316	1.2333624223007
ENSG00000153802	TMPRSS11D	0.33561393477606	0.145072720973841	1.21002635309751
ENSG00000173673	HES3	0.0760009377129582	0.0329216302376383	1.20698144092299
ENSG00000137449	CPEB2	204.083575549729	89.901930628128	1.18273607752338
ENSG00000106070	GRB10	41.5189456750417	18.3070028080413	1.18137419376883
ENSG00000198353	HOXC4	3.44703960249282	1.52354979265862	1.17792122273726
ENSG00000133121	STARD13	24.9848476989414	11.1370570600708	1.16568536938803
ENSG00000080200	CRYBG3	23.4568938621056	10.6518643277546	1.13890602756617
ENSG00000153283	CD96	209.555972138828	95.8095996957599	1.12909351749951
ENSG00000184937	WT1	37.9853616152995	17.5770710467675	1.11174886837796
ENSG00000164172	MOCS2	9.35602014252982	4.47705081616803	1.06334627421276
ENSG00000180596	H2BC4	23.8657705309228	11.7126189209902	1.02687922005096
ENSG00000185129	PURA	9.7971572706287	4.81962643453636	1.02344187095637
ENSG00000197915	HRNR	0.817155638934448	0.40217709757803	1.02277995825943
ENSG00000140443	IGF1R	33.2256715338119	16.4811117045323	1.01148479825833
ENSG00000225526	MKRN2OS	1.08964207548003	0.542789998203828	1.00538827572726
ENSG00000243137	PSG4	0.132130322670634	0.0664618999342367	0.991362148778292
ENSG00000183336	BOLA2	0.255806362651089	0.128979421104007	0.987911249253049
ENSG00000169418	NPR1	24.5112816118494	12.4439137762195	0.978005616214458
ENSG00000112208	BAG2	4.91407536754849	2.50218707179866	0.973730330394748
ENSG00000127362	TAS2R3	0.233429397208164	0.120168019825077	0.957933255617829
ENSG00000076344	RGS11	0.275736462530999	0.147588521838884	0.901709532066536
ENSG00000112218	GPR63	6.52152861470414	3.51444969582699	0.891911359805905
ENSG00000253846	PCDHGA10	1.95862362729283	1.12620267188133	0.798373714558166
ENSG00000123119	NECAB1	3.82127393688195	2.27067703586454	0.750931161868307
ENSG00000221988	PPT2	10.2410729929207	6.2648050553241	0.709025357059766
ENSG00000159216	RUNX1	532.510051914217	330.359761504299	0.688770784349703
ENSG00000261934	PCDHGA9	1.830468085149	1.13712003414976	0.686828067118027
ENSG00000100156	SLC16A8	9.44063660561409	5.87307194120845	0.684768837389083
ENSG00000197121	PGAP1	7.96534484160302	5.03792228929157	0.660907952867915
ENSG00000198753	PLXNB3	2.13588952079201	1.36248863240767	0.648592832171727
ENSG00000109458	GAB1	84.6142428436223	54.1710327074212	0.643378933640994
ENSG00000244355	LY6G6D	0.0566939944107534	0.0363995090377194	0.639276927459158
ENSG00000140986	RPL3L	0.099818724659658	0.0651905106645386	0.61464849475304
ENSG00000174417	TRHR	0.0232685907220448	0.0153086467274066	0.604037080244456
ENSG00000008311	AASS	28.5474889416565	18.8397555652543	0.599583603688279
ENSG00000106089	STX1A	40.2768490821921	26.7975295562267	0.58785081772058
ENSG00000155966	AFF2	8.34069013449069	5.6120938548591	0.571627625328199
ENSG00000115602	IL1RL1	2.65816482747208	1.8630559202587	0.512759588102054
ENSG00000184261	KCNK12	97.8089296107292	68.7257559289513	0.509115313835758
ENSG00000165072	MAMDC2	0.22447268564444	0.15858772144266	0.501258829592313
ENSG00000176842	IRX5	12.3101238745392	8.76264759453863	0.490406534853407
ENSG00000103067	ESRP2	2.43657569344482	1.7522535196015	0.475643519178829
ENSG00000205927	OLIG2	0.243933121698376	0.177157454340623	0.46145349156617
ENSG00000120051	CFAP58	0.743928142128461	0.544536127810069	0.450135505351516
ENSG00000170854	RIOX2	15.0774008589171	11.1218365212243	0.438992712443665
ENSG00000174059	CD34	209.111505346373	154.2817891533	0.43870465978991
ENSG00000171056	SOX7	11.8856537900615	8.81279903014221	0.431549052363848
ENSG00000184254	ALDH1A3	0.288098699038241	0.217079937773807	0.408336745519268
ENSG00000172543	CTSW	48.821646886763	37.160794694187	0.393739607467256
ENSG00000118523	CCN2	852.715776064325	651.588268113301	0.388104319832426
ENSG00000262209	PCDHGB3	2.68091247607388	2.12677620048424	0.334055893066873
ENSG00000130812	ANGPTL6	4.29097170174335	3.40455894904467	0.333836473488075
ENSG00000152076	CCDC74B	1.37674137505113	1.11974588885857	0.298086201028893
ENSG00000110799	VWF	1.86125799696572	1.5942215650287	0.223425898290541
ENSG00000170921	TANC2	18.1869734164499	15.5924865570641	0.222054461888136
ENSG00000269713	NBPF9	14.9628057337439	13.0217835755428	0.200453659969629
ENSG00000204956	PCDHGA1	0.440436512283233	0.384004225604997	0.197811887059985
ENSG00000108679	LGALS3BP	56.3878686915155	50.9943940191008	0.14504615841649
ENSG00000081853	PCDHGA2	0.394923337770456	0.358142649999638	0.141038290988689
ENSG00000102935	ZNF423	14.8897158036754	14.1022948813352	0.078386264803578
ENSG00000080007	DDX43	1.39569359238503	1.34462695270728	0.0537762766665157
ENSG00000187942	LDLRAD2	4.55005325003638	4.43951584324935	0.0354810792046288
ENSG00000213977	TAX1BP3	1.62689036369687	1.59974544073765	0.0242746761886075
ENSG00000177426	TGIF1	42.1602668289125	41.8755720663015	0.0097750983130333
ENSG00000164430	CGAS	32.1799813797361	32.1284235783406	0.0023132963841263
ENSG00000186815	TPCN1	41.7610704766658	41.7328185768161	0.000976331988518598
ENSG00000251692	PTX4	0.291179800017195	0.298558116759576	-0.0361015160300831
ENSG00000262576	PCDHGA4	0.443083857215168	0.46008682224562	-0.0543263691620283
ENSG00000073861	TBX21	10.8055205575268	11.2314011908656	-0.0557693487074659
ENSG00000254827	SLC22A18AS	0.304062028853085	0.31801841372808	-0.0647446376402674
ENSG00000087266	SH3BP2	331.258854695025	347.655572357667	-0.0696996948359252
ENSG00000005187	ACSM3	7.4023098865012	7.91855181712553	-0.0972610742678896
ENSG00000073712	FERMT2	4.40916219205407	4.74778486123791	-0.106750015093775
ENSG00000077800	FKBP6	0.312680507608337	0.339352336500662	-0.118094661398222
ENSG00000138336	TET1	2.19577361944451	2.46165497382132	-0.164899244907632
ENSG00000141448	GATA6	0.262644118461729	0.29774599005864	-0.180972800727416
ENSG00000170927	PKHD1	0.936756849217558	1.0641636330524	-0.18397348036292
ENSG00000145730	PAM	45.3513625562066	52.2830257363253	-0.205196739190306
ENSG00000170160	CCDC144A	3.70226505076731	4.41255508806022	-0.253206106033511
ENSG00000196664	TLR7	7.60231693950004	9.18405654498458	-0.272692352315256
ENSG00000154429	CCSAP	52.6991365066612	64.3246054328193	-0.287591379488198
ENSG00000167081	PBX3	76.4957705963065	98.5560993535833	-0.365565173982512
ENSG00000184343	SRPK3	21.267277521143	27.4368274664111	-0.36747830961327
ENSG00000185436	IFNLR1	41.3749497210286	53.4380022860115	-0.369108516687134
ENSG00000028277	POU2F2	67.4977539664962	88.1371289999284	-0.384910406377908
ENSG00000173662	TAS1R1	0.323950963773498	0.435204650537006	-0.425918523195181
ENSG00000157927	RADIL	3.25631861221798	4.4195648433529	-0.440662460803551
ENSG00000174502	SLC26A9	0.208904109167312	0.300172587524091	-0.522951361967731
ENSG00000169570	DTWD2	1.16018617769426	1.6783108807381	-0.532653640675243
ENSG00000137825	ITPKA	5.25970987006094	8.05165730991977	-0.614302548933575
ENSG00000127863	TNFRSF19	0.874843796299783	1.37347986716834	-0.650738411872033
ENSG00000106852	LHX6	1.07875881619952	1.6997219325832	-0.655926396841805
ENSG00000101160	CTSZ	41.8013991163541	67.8706798643763	-0.699237233824253
ENSG00000158286	RNF207	2.24456476377716	3.67778359027514	-0.712400866763105
ENSG00000065320	NTN1	5.28396698055087	8.8354681334143	-0.741685124506679
ENSG00000161055	SCGB3A1	0.183435648516647	0.319461153056458	-0.800366471365051
ENSG00000065923	SLC9A7	67.0652143729321	117.694760972505	-0.811413538858939
ENSG00000138356	AOX1	4.25707743721489	7.73587262408781	-0.861700706835038
ENSG00000134278	SPIRE1	2.14080927262654	3.93450959054867	-0.878027555019599
ENSG00000177181	RIMKLA	0.332711291105115	0.614730991666735	-0.885684393101559
ENSG00000143590	EFNA3	0.536516355489372	1.00878527748556	-0.910925069055148
ENSG00000184905	TCEAL2	0.0200524427127275	0.038961793485197	-0.958282097897311
ENSG00000165476	REEP3	30.8546876170312	63.6306494383734	-1.04423215801315
ENSG00000171843	MLLT3	4.67579243495207	9.80640638511999	-1.06851366125377
ENSG00000062524	LTK	134.096435995471	285.446361877712	-1.08994878083747
ENSG00000154258	ABCA9	0.689253604929186	1.53654366284293	-1.15658195058738
ENSG00000146540	C7orf50	11.1911374591721	25.2029091641115	-1.17123359493105
ENSG00000063180	CA11	2.05894727231731	4.64013051322121	-1.17225850029652
ENSG00000160999	SH2B2	4.83978611923774	11.1440463813272	-1.20325796937243
ENSG00000120696	KBTBD7	2.0325310989553	4.70759848636122	-1.21171385080172
ENSG00000171208	NETO2	5.24535054403861	12.2492361425635	-1.22358069045723
ENSG00000116191	RALGPS2	30.9008476276872	72.31387130535	-1.22662600004141
ENSG00000183615	FAM167B	0.32878927816329	0.794955955474163	-1.27371167668773
ENSG00000116783	TNNI3K	0.0628564334621848	0.15421443883633	-1.29480552907535
ENSG00000259030	FPGT-TNNI3K	1.33838939928185	3.3586511364489	-1.32738402676126
ENSG00000115738	ID2	47.5988378641939	119.520763916329	-1.32826301887908
ENSG00000197520	FAM177B	2.28020432868323	5.88133199952074	-1.36697982270842
ENSG00000163273	NPPC	1.67587478750384	4.38666328153754	-1.38820960740695
ENSG00000184986	TMEM121	1.86351654965911	5.01717238282234	-1.42884687635987
ENSG00000157873	TNFRSF14	30.7450924952732	84.0295937455884	-1.45054136210202
ENSG00000112701	SENP6	137.329233300628	381.755595520192	-1.47501053829285
ENSG00000152767	FARP1	6.95835931828959	20.0528803526337	-1.5269903927739
ENSG00000189369	GSPT2	4.66608172994963	14.1282130944226	-1.59829552573732
ENSG00000117009	KMO	2.37136711481202	7.1974363485048	-1.60176409933805
ENSG00000137193	PIM1	63.6096224860812	194.085838313638	-1.60937792459108
ENSG00000110042	DTX4	107.995521738014	330.116763975865	-1.61200491406297
ENSG00000168081	PNOC	0.347615628325667	1.08510712367555	-1.64227262475234
ENSG00000185662	SMIM23	0.0286243540435182	0.092288577186903	-1.68890895580797
ENSG00000184271	POU6F1	2.65917323408489	8.77508528704354	-1.72243538152227
ENSG00000136770	DNAJC1	17.8776493675003	59.1423279645369	-1.72603397498234
ENSG00000172247	C1QTNF4	11.5764119291771	38.8236897407183	-1.74574907194705
ENSG00000095397	WHRN	6.72744675524082	22.7598054631278	-1.75835725369219
ENSG00000145431	PDGFC	5.0237370687619	17.0299421162177	-1.76124066752378
ENSG00000084710	EFR3B	1.04906398104757	3.73779464581317	-1.83308464099934
ENSG00000187566	NHLRC1	0.0621343740935973	0.22885713287223	-1.88098373279649
ENSG00000159231	CBR3	0.228357871143721	0.853234887154004	-1.90164643789772
ENSG00000283428	CCDC195	0.0439890304955577	0.167216270516284	-1.92649952153116
ENSG00000101871	MID1	0.299483938284253	1.1442322797265	-1.93382941308577
ENSG00000150750	POU2AF2	0.0138356150770562	0.0550084727386144	-1.99126706646933
ENSG00000109625	CPZ	0.0457680026147594	0.191249829209229	-2.06304722242461
ENSG00000197558	SSPOP	1.25726909660159	5.27250400918817	-2.06819482042744
ENSG00000116016	EPAS1	1.43221509906131	6.11036013801528	-2.0930092315554
ENSG00000180592	SKIDA1	17.6200341459877	75.2148318711311	-2.09380045987865
ENSG00000235961	PNMA6A	0.0510947524687658	0.22713919662175	-2.15232965212271
ENSG00000154721	JAM2	2.01732570813575	9.04257506498338	-2.16428963548546
ENSG00000188848	BEND4	3.94800847345109	17.7634234952606	-2.16971266378387
ENSG00000148444	COMMD3	12.30222283277	55.4306747442897	-2.17176555618005
ENSG00000165092	ALDH1A1	1.19146142990258	5.38904394324799	-2.17729710154487
ENSG00000159164	SV2A	3.59952894831678	16.4210326737035	-2.1896648310995
ENSG00000061918	GUCY1B1	4.06985110715681	18.6169190775919	-2.19356641987715
ENSG00000007402	CACNA2D2	5.27213427895009	24.2845321771319	-2.20357867347987
ENSG00000130592	LSP1	31.308008247972	145.291391535403	-2.21434559114756
ENSG00000196628	TCF4	70.77203613154	330.937593795888	-2.22530785624692
ENSG00000185567	AHNAK2	1.77249339022902	8.64561585610168	-2.28618848796714
ENSG00000156475	PPP2R2B	0.983061987037003	5.01067064320237	-2.34964941720397
ENSG00000283154	IQCJ-SCHIP1	0.114160426351608	0.621701479985565	-2.44515938534607
ENSG00000171451	DSEL	1.13003647132543	6.19019217965296	-2.45361486419339
ENSG00000166257	SCN3B	0.247282935661924	1.41682480102026	-2.51842677956769
ENSG00000214290	POU2AF3	0.21923433932865	1.27419349552367	-2.53903868319715
ENSG00000256797	KLRF2	4.84715403411166	29.6844326838285	-2.61449670651925
ENSG00000166823	MESP1	0.0334437352096948	0.214984348621443	-2.68442374104727
ENSG00000168283	BMI1	35.009753156925	225.673459593415	-2.68840796493537
ENSG00000179023	KLHDC7A	0.0456323050477385	0.309041481466328	-2.75967306229025
ENSG00000165905	LARGE2	1.86521157426688	12.6946102510602	-2.7668049098139
ENSG00000168916	ZNF608	7.39351077623123	54.1549085169061	-2.87276061779133
ENSG00000130635	COL5A1	18.4862306465897	135.991453235881	-2.87899299064522
ENSG00000121753	ADGRB2	1.34701302365787	10.1810632045597	-2.91805252463128
ENSG00000132185	FCRLA	6.16605863029724	54.4150069249897	-3.14158406961842
ENSG00000183853	KIRREL1	0.4257573304855	3.78260947637192	-3.15127856269835
ENSG00000141753	IGFBP4	1.65099269647991	16.7942988131603	-3.34656591886876
ENSG00000204682	MIR1915HG	0.548880857779927	7.95290506775059	-3.85691701855226
ENSG00000131773	KHDRBS3	0.55306852055237	9.33053896371402	-4.07643028399937
ENSG00000081985	IL12RB2	2.13283886775101	48.2808633721248	-4.50060459318745
ENSG00000077327	SPAG6	1.43913492985919	50.1065190313062	-5.1217245480639
ENSG00000142319	SLC6A3	1.11763213431765	64.3073572248305	-5.8464664895577
ENSG00000153707	PTPRD	0.166364361629519	12.5363844212711	-6.23563110061294
ENSG00000102287	GABRE	0.0347688442025251	3.27604379812795	-6.55801572526555
ENSG00000082293	COL19A1	1.3337234228545	140.323536753865	-6.71715368250958
ENSG00000087510	TFAP2C	0.0190702636343049	3.81913562284462	-7.64577755462958
ENSG00000198795	ZNF521	0.220118310619028	106.512698609937	-8.91853056440309

## Sheet: S4a-Fusion_specific_genes_Fig2B
Table S4a. Fusion specific genes detected from ANOVA and subsequent LASSO feature selection for AFF1r, MLLT1r and MLLT3r respectively
Subset of genes with a mean normalized expression (mean AFF1 + mean non-AFF1) > 1 and log2fc >1.5 or < - 2.5
gene	name	mean_expression_AFF1	mean_expression_non_AFF1	Log2FC_AFF1_vs_non_AFF1
ENSG00000124785	NRN1	5.85990149751725	0.294052221705226	4.31673211784875
ENSG00000121743	GJA3	1.19355350956455	0.128356099047467	3.21703949234258
ENSG00000106823	ECM2	2.34848416476488	0.338809370909036	2.79318418299782
ENSG00000197757	HOXC6	0.531756516889806	0.0801669490707529	2.7296863336373
ENSG00000153531	ADPRHL1	239.671427565639	37.2585373331863	2.6854149840192
ENSG00000173262	SLC2A14	20.4183765768287	3.25245481040859	2.65026724765982
ENSG00000058404	CAMK2B	8.61068310067605	1.57609157173383	2.44977633514814
ENSG00000118058	KMT2A	414.619995429018	85.0218592209145	2.28588398075447
ENSG00000203780	FANK1	0.655251904509033	0.135284113259558	2.27605721170033
ENSG00000197430	OPALIN	4.3727600286414	0.903750434242672	2.27454783699563
ENSG00000160801	PTH1R	50.8407878031099	10.827108067338	2.23133843684525
ENSG00000108176	DNAJC12	2.02329434544546	0.433512452651329	2.22256087541269
ENSG00000141198	TOM1L1	1.0668935700152	0.239966650835337	2.15251043702936
ENSG00000175513	TSGA10IP	0.627112487611499	0.147848834810922	2.08460137437533
ENSG00000107447	DNTT	331.88417245126	85.6221752880646	1.95462343522663
ENSG00000181690	PLAG1	7.01491454710705	1.88631143060374	1.89485764453867
ENSG00000166073	GPR176	58.2559371795702	15.9458366937123	1.86922529096027
ENSG00000160808	MYL3	2.87633208298152	0.807663824742743	1.83240342210241
ENSG00000112319	EYA4	14.9674719016364	4.27631949229176	1.80738901307954
ENSG00000117020	AKT3	26.637738474042	7.69527106968903	1.79142755157626
ENSG00000149948	HMGA2	33.7079219431296	9.74103656075126	1.79094048418363
ENSG00000106034	CPED1	7.80258284386337	2.37980212664255	1.71311014724366
ENSG00000183722	LHFPL6	9.59901205892423	2.97389326130131	1.69053306244019
ENSG00000136997	MYC	224.615607617458	70.3282778453598	1.67528138314156
ENSG00000154269	ENPP3	0.814279746766253	0.260093925682251	1.64649181272339
ENSG00000140836	ZFHX3	51.4490702850903	16.4518942749172	1.64489130124279
ENSG00000133067	LGR6	85.4081977729825	27.7291146577675	1.62297299695259
ENSG00000107282	APBA1	27.7714340387393	9.25639263467862	1.58507970916507
ENSG00000166257	SCN3B	0.247282935661924	1.41682480102026	-2.51842677956769
ENSG00000214290	POU2AF3	0.21923433932865	1.27419349552367	-2.53903868319715
ENSG00000256797	KLRF2	4.84715403411166	29.6844326838285	-2.61449670651925
ENSG00000168283	BMI1	35.009753156925	225.673459593415	-2.68840796493537
ENSG00000165905	LARGE2	1.86521157426688	12.6946102510602	-2.7668049098139
ENSG00000168916	ZNF608	7.39351077623123	54.1549085169061	-2.87276061779133
ENSG00000130635	COL5A1	18.4862306465897	135.991453235881	-2.87899299064522
ENSG00000121753	ADGRB2	1.34701302365787	10.1810632045597	-2.91805252463128
ENSG00000132185	FCRLA	6.16605863029724	54.4150069249897	-3.14158406961842
ENSG00000183853	KIRREL1	0.4257573304855	3.78260947637192	-3.15127856269835
ENSG00000141753	IGFBP4	1.65099269647991	16.7942988131603	-3.34656591886876
ENSG00000131773	KHDRBS3	0.55306852055237	9.33053896371402	-4.07643028399937
ENSG00000081985	IL12RB2	2.13283886775101	48.2808633721248	-4.50060459318745
ENSG00000077327	SPAG6	1.43913492985919	50.1065190313062	-5.1217245480639
ENSG00000142319	SLC6A3	1.11763213431765	64.3073572248305	-5.8464664895577
ENSG00000153707	PTPRD	0.166364361629519	12.5363844212711	-6.23563110061294
ENSG00000082293	COL19A1	1.3337234228545	140.323536753865	-6.71715368250958
ENSG00000087510	TFAP2C	0.0190702636343049	3.81913562284462	-7.64577755462958
ENSG00000198795	ZNF521	0.220118310619028	106.512698609937	-8.91853056440309

## Sheet: S5-MRD
Table S5. MRD log levels and MRD clearance categories
ID	MRD_clearance
I_002	slow
I_003	intermediate
I_004	intermediate
I_005	slow
I_010	slow
I_014	slow
I_015	intermediate
I_016	fast
I_017	intermediate
I_019	fast
I_020	slow
I_021	slow
I_023	slow
I_024	fast
I_025	fast
I_027	slow
I_028	slow
I_029	intermediate
I_030	slow
I_031	slow
I_033	fast
I_034	intermediate
I_035	fast
I_038	intermediate
I_039	fast
I_040	slow
I_041	intermediate
I_042	fast
I_043	slow
I_044	fast
I_045	intermediate
I_046	fast
I_048	fast
I_049	slow
I_051	intermediate
I_060	fast
I_061	intermediate
I_062	intermediate
I_063	slow
I_066	intermediate
I_067	slow
I_068	slow
I_071	slow
I_072	slow
I_073	slow
I_075	slow
I_077	slow
I_086	intermediate
I_096	fast
I_102	intermediate
I_103	slow
I_107	slow
I_108	intermediate
I_109	slow
I_110	slow
I_111	intermediate
I_113	intermediate
I_114	fast
I_115	fast
I_116	slow
I_117	intermediate
I_124	fast
I_125	fast
I_126	slow
I_127	intermediate
I_128	intermediate
I_130	slow
I_131	intermediate
I_135	intermediate
I_136	intermediate
I_137	intermediate
I_141	slow
I_142	slow
I_143	slow
I_326	intermediate
I_327	intermediate
I_328	intermediate
I_329	slow
I_330	fast
I_331	fast
I_332	fast
I_333	fast
I_334	intermediate
I_335	fast
I_336	intermediate
I_337	slow
I_338	fast
I_339	intermediate
I_340	fast
I_341	fast
I_342	fast
I_343	fast
I_344	fast
I_345	intermediate
I_346	fast
I_347	fast
I_348	slow
I_349	fast
I_350	intermediate
I_351	slow
I_352	intermediate
I_353	slow
I_354	intermediate
I_355	slow
I_356	slow
I_357	slow
I_358	slow
I_359	slow
I_360	intermediate
I_361	slow
I_362	slow
I_363	slow
I_364	slow
I_365	slow
I_366	slow
I_367	slow
I_368	slow
I_369	intermediate
I_370	slow
I_371	slow
I_372	fast
I_373	slow
I_374	fast
I_375	intermediate
I_376	slow
I_377	slow
I_378	fast
I_379	slow
I_380	intermediate
I_381	intermediate
I_382	intermediate
I_383	slow
I_384	slow
I_385	slow
I_386	slow
I_387	slow
I_388	slow
I_389	slow
I_390	intermediate
I_391	slow
I_392	slow
I_393	slow
I_394	slow
I_395	slow
I_396	slow
I_397	intermediate
I_398	slow
I_399	slow
I_400	intermediate
I_401	slow
I_402	slow
I_403	slow
I_404	slow
I_405	slow
I_406	intermediate
I_407	fast
I_408	slow
I_409	slow
I_410	slow
I_411	slow
I_412	intermediate
I_413	fast
I_414	slow
I_415	slow
I_416	intermediate
I_417	fast
I_418	slow
I_419	slow
I_420	intermediate
I_421	slow
I_422	slow
I_423	slow
I_424	intermediate
I_425	slow
I_426	slow
I_427	slow
I_428	slow
I_429	slow
I_430	slow
I_431	fast
I_432	slow
I_433	slow
I_434	slow
I_435	slow
I_436	slow
I_437	slow
I_438	fast
I_439	slow
I_440	slow
I_441	intermediate
I_442	slow
I_443	intermediate
I_444	slow
I_445	slow
I_446	intermediate
I_447	slow
I_448	intermediate
I_449	slow
I_450	slow
I_451	slow
I_452	slow
I_453	slow
I_454	slow
I_455	slow
I_456	slow
I_457	slow
I_458	slow
I_459	slow
I_460	slow
I_461	slow
I_462	slow
I_463	slow
I_464	slow
I_465	slow

## Sheet: S6-MRD_gene_sig
Table S6. MRD gene signature from ordinal regression model
gene	name	mean_expression_slow	mean_expression_fast	Log2FC_slow_vs_fast
ENSG00000183770	FOXL2	6.50669921622565	0.242364130373525	4.74667776168938
ENSG00000133105	RXFP2	2.04418971030143	0.112519606194074	4.18328077767366
ENSG00000263961	RHEX	7.92440419490472	0.586825048774488	3.75530010946884
ENSG00000172572	PDE3A	0.425712617212018	0.0380615360853739	3.48347415704414
ENSG00000091181	IL5RA	2.19137154994971	0.1983426567213	3.4657672255173
ENSG00000007001	UPP2	0.338156831594089	0.0350523832746987	3.27010805590069
ENSG00000185332	TMEM105	0.397285867788644	0.0469160325365901	3.08202455309079
ENSG00000182676	PPP1R27	9.12869856909079	1.09618188908389	3.05792199331397
ENSG00000122691	TWIST1	0.696240116475112	0.0851638428347042	3.03127198784712
ENSG00000204389	HSPA1A	41.465154423481	5.09999200888953	3.0233325735341
ENSG00000276600	RAB7B	1.48432122410092	0.183040293102013	3.0195701689378
ENSG00000115602	IL1RL1	3.49185210228868	0.454294319723436	2.94229328292388
ENSG00000179348	GATA2	24.2620265151411	3.22481315773293	2.91141257849778
ENSG00000188816	HMX2	1.48525929011585	0.200011119741866	2.89256269758184
ENSG00000095917	TPSD1	0.576317110675157	0.0865725767116697	2.73488084849141
ENSG00000139053	PDE6H	0.386614591772582	0.0590983361103342	2.70970667179347
ENSG00000185052	SLC24A3	0.863793193194357	0.134021677703258	2.68821957574306
ENSG00000105205	CLC	35.5985638800974	5.67466899902921	2.64921089285828
ENSG00000140285	FGF7	0.148405948996852	0.0239715423365213	2.63015428441671
ENSG00000197632	SERPINB2	10.7352399405904	1.76743779934909	2.60262308794636
ENSG00000155659	VSIG4	0.910421760271346	0.151488350931456	2.58732818196831
ENSG00000168004	PLAAT5	0.343654654938595	0.0619377460317823	2.47206871321408
ENSG00000041515	MYO16	0.330319437777454	0.0608926224277025	2.43952251696518
ENSG00000158715	SLC45A3	13.9017530699282	2.58257363604132	2.42838543451338
ENSG00000159307	SCUBE1	3.05484318103433	0.590531165285619	2.37101321687711
ENSG00000198829	SUCNR1	2.61605486771078	0.509293547252456	2.36082345593126
ENSG00000214324	PRR23E	0.362351697625944	0.0726113738919588	2.31912319769069
ENSG00000184735	DDX53	0.412465594763742	0.0844107398180094	2.28877531009544
ENSG00000134489	HRH4	0.622294538098277	0.127921653531232	2.28233709118692
ENSG00000169397	RNASE3	59.1005326031015	12.1918714260929	2.27725153821521
ENSG00000161905	ALOX15	0.833230109364132	0.172210854065536	2.27453889768761
ENSG00000205927	OLIG2	0.283242628499786	0.0608636304026092	2.21838611421781
ENSG00000229453	SPINK8	0.123208637854213	0.0270886277880673	2.18534418458583
ENSG00000283900	TPTEP2-CSNK1E	0.175011159207273	0.0389216307107461	2.16880285380647
ENSG00000169385	RNASE2	59.5807932156404	13.6732898566887	2.12348692691515
ENSG00000258227	CLEC5A	7.41197872127607	1.74689683083234	2.08506433228637
ENSG00000188620	HMX3	7.84310607674992	1.86680998635495	2.07085002274941
ENSG00000275126	H4C13	1.51808239090422	0.36513000457454	2.05576795999726
ENSG00000121053	EPX	36.0302838541682	8.76550335286897	2.03930117344009
ENSG00000129204	USP6	3.23528915829512	0.801270765292296	2.01353291535956
ENSG00000175591	P2RY2	3.3007538266009	0.820800927340583	2.00769127897227
ENSG00000120693	SMAD9	28.1994203000542	7.10233712838451	1.98929975736118
ENSG00000242550	SERPINB10	8.93140974774768	2.26926815801168	1.97666080910934
ENSG00000197766	CFD	19.9654926517119	5.14839419857044	1.9553142449961
ENSG00000113763	UNC5A	0.404880643306715	0.104643304847306	1.95201666183351
ENSG00000275379	H3C11	4.01159996174197	1.04047348315076	1.9469375491021
ENSG00000276410	H2BC3	3.91695571424456	1.04021616442559	1.912849455068
ENSG00000255587	RAB44	23.4889732464798	6.25810615502085	1.90818561537589
ENSG00000042781	USH2A	0.164658138327884	0.0442463585936781	1.89584318612743
ENSG00000224982	TMEM233	0.152729524170846	0.0410633553890924	1.89505555314052
ENSG00000184357	H1-5	21.9605071262179	6.04784127956172	1.86041918750664
ENSG00000182389	CACNB4	11.0133861858867	3.03779669366843	1.85816088448759
ENSG00000179097	HTR1F	11.9071617717398	3.2935004662158	1.85413590942621
ENSG00000203730	TEDDM1	0.0890462792704777	0.0251306748411442	1.82510591785792
ENSG00000105855	ITGB8	5.58826857344235	1.59705120416962	1.80699078992121
ENSG00000276644	DACH1	5.6770321865292	1.62932360695324	1.80086374897124
ENSG00000065833	ME1	1.20381287948771	0.346173786702136	1.79804276836227
ENSG00000049323	LTBP1	9.53431887837646	2.76809747898728	1.78423512901488
ENSG00000019991	HGF	18.3613440017471	5.34224443724858	1.78115377019418
ENSG00000196209	SIRPB2	4.29015028021718	1.25648338483812	1.77163659115214
ENSG00000277157	H4C4	2.38033453088414	0.704958873437937	1.75555334357466
ENSG00000147889	CDKN2A	22.5693842981557	6.69021319983114	1.75424297008782
ENSG00000117407	ARTN	13.8299349407445	4.12374364105201	1.74576781650728
ENSG00000124575	H1-3	60.6947585908671	18.117106438237	1.7442193805465
ENSG00000196747	H2AC13	9.9801786705006	2.98259189011043	1.74249905736824
ENSG00000278705	H4C2	3.07281028161552	0.927525170704645	1.72810035774475
ENSG00000196872	CRACDL	0.44777176340832	0.135814275468767	1.72112842482355
ENSG00000137819	PAQR5	0.0689025275113344	0.0209098316710247	1.72037545749729
ENSG00000149516	MS4A3	35.8063188741812	10.8921704575911	1.71692274251085
ENSG00000187987	ZSCAN23	1.59340397902391	0.494663457950335	1.68759284972375
ENSG00000168938	PPIC	0.181289373071395	0.0567384427589336	1.67589589868521
ENSG00000139174	PRICKLE1	1.16107133956334	0.365488212445856	1.6675598353427
ENSG00000165181	SHOC1	0.981773634700555	0.312268110562942	1.65260517797917
ENSG00000197153	H3C12	2.161780900166	0.688145982099101	1.65143375777135
ENSG00000177575	CD163	6.95189528169716	2.2347744274982	1.63727713385154
ENSG00000112053	SLC26A8	3.0058007465947	0.972628608063133	1.62778844520316
ENSG00000148488	ST8SIA6	0.659264291866321	0.21440442305958	1.62052227370123
ENSG00000131914	LIN28A	0.115162995460471	0.0375734700272058	1.61589095525484
ENSG00000274290	H2BC6	4.99868621586096	1.6348978558235	1.61234846440784
ENSG00000147883	CDKN2B	1.12373351149878	0.368996313998843	1.60662163727244
ENSG00000175538	KCNE3	1.449873773735	0.478206989907497	1.60022018136732
ENSG00000278463	H2AC4	2.2067177060583	0.729917233162775	1.59609729675298
ENSG00000274997	H2AC12	11.5684457307598	3.86145758068865	1.58297761720652
ENSG00000276368	H2AC14	3.88095593595282	1.31108407369265	1.56565185116349
ENSG00000168298	H1-4	66.338408704842	22.4325577607344	1.56425027991416
ENSG00000104043	ATP8B4	249.683369988241	84.5278140659887	1.56260168797045
ENSG00000161031	PGLYRP2	0.130364028436891	0.0443790841344703	1.55459403964975
ENSG00000273802	H2BC8	60.1766009952627	20.5405267912593	1.5507294379217
ENSG00000277224	H2BC7	21.3603666055843	7.34196708071684	1.54069785711953
ENSG00000273983	H3C8	3.84652089612714	1.32412893610851	1.53851053538682
ENSG00000278828	H3C10	23.7628401509927	8.24157451314771	1.52771538955036
ENSG00000274267	None	4.71847967964171	1.64910724667997	1.51663686523892
ENSG00000196787	H2AC11	26.2993195257019	9.31648465862249	1.49716787344957
ENSG00000136010	ALDH1L2	1.59562092390287	0.567152617478558	1.49230903380912
ENSG00000282988	None	2.78769334146046	0.999531280106771	1.47974824552309
ENSG00000185130	H2BC13	4.89251535053689	1.75598932065243	1.47829230648968
ENSG00000197506	SLC28A3	1.8153736251994	0.652025911221265	1.47726529958207
ENSG00000278272	None	4.78937423864125	1.72426980380579	1.47385163454729
ENSG00000168032	ENTPD3	0.294296794425527	0.106883482225548	1.46123291189203
ENSG00000165731	RET	3.02675330346832	1.1034675351533	1.45572690755319
ENSG00000078053	AMPH	0.490134591386794	0.178957526212321	1.45356075014147
ENSG00000172322	CLEC12A	13.3287095904917	4.90319981534931	1.4427416530099
ENSG00000205710	C17orf107	2.1854089350499	0.809985251909785	1.4319357179867
ENSG00000168148	H3-4	0.0811044647175185	0.0302327209239612	1.42367050914539
ENSG00000150681	RGS18	7.9358994539923	2.9790289902047	1.41355158409064
ENSG00000276903	H2AC16	4.21878433334096	1.58681027853638	1.41069769039125
ENSG00000132514	CLEC10A	0.539509846966426	0.204230931390185	1.40144790829969
ENSG00000278588	H2BC10	3.35097918728024	1.27431640236585	1.39485919460272
ENSG00000196866	H2AC7	0.0729996141430478	0.0278226962533854	1.3916266023583
ENSG00000100504	PYGL	48.5638402027801	18.5288868387659	1.39010629664574
ENSG00000277075	H2AC8	31.4953289359051	12.1208939796085	1.37764176967534
ENSG00000274641	H2BC17	5.28747418174276	2.03856327963548	1.37502597306288
ENSG00000111907	TPD52L1	0.115652053041775	0.0446274047027743	1.37378906223702
ENSG00000275713	H2BC9	18.0384889691635	7.01681122791605	1.3621910378948
ENSG00000187268	FAM9C	0.0697351735901993	0.0272327274584873	1.35654503698287
ENSG00000113525	IL5	0.353407927535261	0.138172115545387	1.35486790689187
ENSG00000147059	SPIN2A	0.40342371160739	0.157959469522286	1.3527414543043
ENSG00000058866	DGKG	6.16236951868854	2.41385722370689	1.35214484913919
ENSG00000125780	TGM3	0.180430054892345	0.0707590496512989	1.35045309682345
ENSG00000149534	MS4A2	1.82634444605045	0.718808199402676	1.34528011049214
ENSG00000274750	H3C6	4.44005451163175	1.75522187557047	1.33892397753132
ENSG00000129450	SIGLEC9	1.9201100088441	0.766058081800284	1.32566328444205
ENSG00000172650	AGAP5	0.392009866683815	0.156402346439041	1.32562780972053
ENSG00000124731	TREM1	19.5441519939892	7.84270936205498	1.31731294592524
ENSG00000111799	COL12A1	0.201790973916343	0.0810257718846022	1.31640887990499
ENSG00000134627	PIWIL4	46.9343529257569	18.8780859773848	1.31393177000703
ENSG00000162723	SLAMF9	0.165037168746057	0.0665134218756858	1.31107357734945
ENSG00000124635	H2BC11	10.8650907780333	4.43535128488276	1.29257995105561
ENSG00000184260	H2AC20	18.4255032265585	7.54072329057322	1.28892920633449
ENSG00000146197	SCUBE3	2.70968510910033	1.11325109881701	1.28334617081374
ENSG00000131355	ADGRE3	0.97833702547805	0.404625245929212	1.273745204799
ENSG00000172232	AZU1	81.6709303492361	33.7961643059171	1.2729631449746
ENSG00000158373	H2BC5	49.4812214132792	20.6828546536808	1.25844579219739
ENSG00000135046	ANXA1	273.538797027103	114.885510852621	1.25154861090917
ENSG00000180626	ZNF594	11.4089407460387	4.82526477317308	1.2414848383795
ENSG00000188158	NHS	0.74808671679874	0.316918116326579	1.23909538190472
ENSG00000147145	LPAR4	10.8534168839647	4.61756108285841	1.23294635396225
ENSG00000269720	CCDC194	1.82897534769534	0.785447078069696	1.21944965163068
ENSG00000111837	MAK	2.37769235717983	1.02262075314447	1.21729085137053
ENSG00000204131	NHSL2	9.70164553508758	4.17287321422239	1.21718838196833
ENSG00000171540	OTP	0.199889440471395	0.0861150163908083	1.21486552502722
ENSG00000010438	PRSS3	0.203851555393943	0.0878375469941843	1.21460929425633
ENSG00000186205	MTARC1	3.77117206588954	1.63798677750951	1.2030892662915
ENSG00000133101	CCNA1	178.420021586948	77.5710568957547	1.20168715442834
ENSG00000182700	IGIP	0.830681009086893	0.361576737114559	1.19999271053307
ENSG00000179300	RTL3	1.23686455768185	0.53859116384319	1.19942506105666
ENSG00000112186	CAP2	7.52874200721148	3.28490188783918	1.19655854084952
ENSG00000171631	P2RY6	0.219978834309621	0.096475290092733	1.18913333678173
ENSG00000173988	LRRC63	1.76149680942143	0.774109033977049	1.18619317096648
ENSG00000273703	H2BC14	3.25086083741402	1.44485735869386	1.16989472665698
ENSG00000143842	SOX13	2.53777624679943	1.13414771104746	1.1619563251301
ENSG00000255639	None	0.0711874297538127	0.0319512567303817	1.15574983576871
ENSG00000270276	H4C15	0.248657284399051	0.111862296321979	1.1524348438691
ENSG00000277775	H3C7	2.99442174991806	1.35146393618042	1.14775441830866
ENSG00000285458	C4orf36	0.499945255547634	0.225999948260719	1.14544768478224
ENSG00000233822	H2BC15	12.5380555702557	5.67082294008819	1.1446836122083
ENSG00000203814	H2BC18	33.4324525585591	15.1240160555869	1.14440790695657
ENSG00000152582	SPEF2	12.8258701295077	5.81145868944274	1.14208447015609
ENSG00000174453	VWC2L	0.306178518087911	0.139241660670607	1.13678213926073
ENSG00000177508	IRX3	10.8576962988739	4.93972067746744	1.13621666557667
ENSG00000130052	STARD8	4.48554208508405	2.04223814610408	1.13513123853342
ENSG00000162814	SPATA17	0.147342974076416	0.0671476994135428	1.13376839182743
ENSG00000157445	CACNA2D3	0.485136355311246	0.2238640444733	1.11576746585965
ENSG00000152207	CYSLTR2	3.65274380712664	1.6866994289365	1.11477766357047
ENSG00000136960	ENPP2	2.00505857609563	0.92593977056251	1.11465412548938
ENSG00000105352	CEACAM4	2.66879822472072	1.23385300606526	1.11301970363018
ENSG00000178750	STX19	0.155669104390669	0.0723046589619302	1.10632212592982
ENSG00000205045	SLFN12L	4.76717076928006	2.22536118614082	1.09909379547617
ENSG00000105967	TFEC	17.1597517026805	8.02380089905603	1.09667096478264
ENSG00000112874	NUDT12	2.44651255928303	1.14619831508151	1.09387000833286
ENSG00000137860	SLC28A2	0.108228918901476	0.0507108799573242	1.09371882657288
ENSG00000091844	RGS17	1.05160155426274	0.495545165585045	1.08549971897016
ENSG00000108309	RUNDC3A	2.96631731656233	1.39844387572704	1.08485058105042
ENSG00000158220	ESYT3	1.79986941146566	0.852436423378288	1.07822809258001
ENSG00000135333	EPHA7	5.34427872831573	2.53330838906853	1.07697254046462
ENSG00000179909	ZNF154	21.9045997851982	10.3964116781913	1.07514818765111
ENSG00000221869	CEBPD	8.25335601354835	3.92169883202039	1.0735021256414
ENSG00000188056	TREML4	0.464287305930547	0.220638016669375	1.07333644321327
ENSG00000086570	FAT2	0.430492420905391	0.204602531029089	1.07316384626946
ENSG00000163563	MNDA	15.2977258837199	7.29304621612894	1.06872376032242
ENSG00000073737	DHRS9	0.880215868954509	0.420414111349092	1.06604628688145
ENSG00000179862	CITED4	10.3079512579631	4.92853511162347	1.06452681134792
ENSG00000090382	LYZ	445.786419741818	213.301137419486	1.06346100877507
ENSG00000134028	ADAMDEC1	0.118979969329299	0.0570113099620557	1.06139865540003
ENSG00000084110	HAL	8.66846860739185	4.1544579119324	1.06111690453892
ENSG00000092067	CEBPE	2.42002437434522	1.16144584892837	1.05909968658961
ENSG00000075420	FNDC3B	34.7189552440552	16.6992662713001	1.05593881986782
ENSG00000123610	TNFAIP6	0.53025654651929	0.257583519142974	1.04165023824179
ENSG00000250305	TRMT9B	20.9938099836345	10.2200768401952	1.03855796924596
ENSG00000064225	ST3GAL6	6.01833480554246	2.93971638475933	1.03368739258936
ENSG00000198223	CSF2RA	6.86584913649302	3.35528612329148	1.03300235922662
ENSG00000123342	MMP19	0.444273411467698	0.217559217348103	1.03003966168682
ENSG00000174233	ADCY6	101.397679720564	49.7386404587124	1.02758566057372
ENSG00000148411	NACC2	9.01548383118963	4.42611072982428	1.02636537432205
ENSG00000173698	ADGRG2	0.76324476898061	0.37555616419971	1.02311711867157
ENSG00000165568	AKR1E2	1.86498862875837	0.920754103024693	1.01827900795428
ENSG00000273542	H4C12	2.37633896383933	1.17695805114767	1.01367773746032
ENSG00000258484	SPESP1	0.622130517780365	0.308398337080143	1.01242229137065
ENSG00000135622	SEMA4F	2.65301532633163	5.31534807219406	-1.00253115885372
ENSG00000104936	DMPK	4.32481736872028	8.66744471387478	-1.00296751814433
ENSG00000187607	ZNF286A	2.95289832152773	5.9410565671031	-1.0085878446996
ENSG00000125975	C20orf173	0.0276008999581361	0.0556936491835428	-1.01279751617315
ENSG00000078804	TP53INP2	77.7486659131597	157.17707785617	-1.01550101003247
ENSG00000116717	GADD45A	19.3700150758348	39.1645205832953	-1.01572222150725
ENSG00000276345	None	0.590418467657514	1.19958100175182	-1.02272082578403
ENSG00000180720	CHRM4	1.61721389871771	3.28642100387705	-1.02300679958343
ENSG00000040199	PHLPP2	19.2608929753299	39.2659666030828	-1.027604821002
ENSG00000181847	TIGIT	0.866606987162102	1.77411189941109	-1.03364723456877
ENSG00000162510	MATN1	2.94077701641249	6.03660880455375	-1.03754091556995
ENSG00000277117	None	19.963835962191	40.989464137612	-1.03786417475382
ENSG00000119986	AVPI1	0.741515709658755	1.52456184233372	-1.03984551015065
ENSG00000163810	TGM4	1.20712017212272	2.48845729698495	-1.04368232246049
ENSG00000145642	SHISAL2B	0.0324462486247851	0.0669151798348564	-1.04428183995166
ENSG00000051108	HERPUD1	68.5456050069526	141.687638569713	-1.04757782525667
ENSG00000140623	SEPTIN12	0.143949058392548	0.297574335014903	-1.04769175135249
ENSG00000179222	MAGED1	44.3260781691835	91.7374458430505	-1.04935501734887
ENSG00000078269	SYNJ2	32.0864549530585	66.5908852427279	-1.05336031572455
ENSG00000165757	JCAD	1.84066560276131	3.82288446243064	-1.05443404548628
ENSG00000170881	RNF139	90.121259675576	187.399954291302	-1.05618121692199
ENSG00000284934	None	0.118645833264678	0.247078290351684	-1.05830681790329
ENSG00000148426	PROSER2	4.83180011284616	10.0649363254786	-1.05870536722898
ENSG00000118298	CA14	3.80092481848942	7.93002002807544	-1.06097402033639
ENSG00000115085	ZAP70	57.2696612676592	119.651134904797	-1.06299110556422
ENSG00000198551	ZNF627	7.90694635852153	16.5207642318516	-1.06308788332533
ENSG00000223547	ZNF844	19.7125131074149	41.2028409057472	-1.06363209930053
ENSG00000169710	FASN	156.55111570986	327.546800629217	-1.06506726659032
ENSG00000168438	CDC40	61.2669933116181	128.26954204394	-1.06599668152795
ENSG00000131379	C3orf20	0.882152373479212	1.85196409281455	-1.06995634889199
ENSG00000170385	SLC30A1	36.4171582484886	76.6480584426251	-1.07363089928037
ENSG00000103044	HAS3	1.18587617733517	2.49809417836606	-1.07487448822822
ENSG00000139890	REM2	6.33881897804089	13.3684663822725	-1.07654799665043
ENSG00000135048	CEMIP2	60.526084046304	127.689641501539	-1.07701257599785
ENSG00000196208	GREB1	0.382580887866677	0.807135275383226	-1.07704568407961
ENSG00000166224	SGPL1	19.0092713050529	40.133861094167	-1.07811672858354
ENSG00000242689	CNTF	2.99054885013359	6.31625291926825	-1.07865865764454
ENSG00000115526	CHST10	10.0258168931191	21.2209192077816	-1.081767358792
ENSG00000131398	KCNC3	2.6798980180328	5.67389172309054	-1.0821605186051
ENSG00000165661	QSOX2	92.408231721834	195.823697722564	-1.08346208641577
ENSG00000153563	CD8A	3.83880480334039	8.13825960929389	-1.08406309943279
ENSG00000112701	SENP6	175.580001326996	372.389605270046	-1.08468427230916
ENSG00000139116	KIF21A	0.390765997236586	0.831666791273209	-1.0897006901858
ENSG00000164082	GRM2	2.42708966801015	5.16948460349707	-1.09079304196881
ENSG00000164715	LMTK2	30.9214352401595	66.1048206667624	-1.096148198988
ENSG00000122224	LY9	38.097449387946	81.5313654703127	-1.09766076419516
ENSG00000183741	CBX6	41.1356919145751	88.1889659033388	-1.10020744854513
ENSG00000115758	ODC1	206.330690078122	445.652987216163	-1.11096234952427
ENSG00000104081	BMF	91.9101127216922	198.847780416825	-1.11336894577745
ENSG00000179292	TMEM151A	0.132536343895256	0.286848657278797	-1.11390173748071
ENSG00000163697	APBB2	24.2910891940738	52.7213399152498	-1.11795985619294
ENSG00000185477	GPRIN3	8.56851516584704	18.6178136741863	-1.11956653724639
ENSG00000184182	UBE2F	12.4244715991488	27.0007363966669	-1.11981425807589
ENSG00000204524	ZNF805	8.23727376049532	17.9150566854555	-1.12093376675032
ENSG00000172071	EIF2AK3	77.8747409324795	169.505447737872	-1.12210427708845
ENSG00000110446	SLC15A3	8.96586699432288	19.5342094507138	-1.12348786809196
ENSG00000138074	SLC5A6	96.310218621545	209.907551115493	-1.1239932835419
ENSG00000136720	HS6ST1	29.1228237211962	63.6315216453616	-1.12759137707769
ENSG00000116704	SLC35D1	77.2804169500504	169.656159237379	-1.13443902388052
ENSG00000169442	CD52	12.5142501269518	27.5078041372024	-1.13626913325612
ENSG00000124251	TP53TG5	1.94037177019993	4.26734591607649	-1.13700596631001
ENSG00000184227	ACOT1	1.16975740589153	2.57511920863084	-1.13842985713628
ENSG00000181804	SLC9A9	2.20768376871894	4.86247842359934	-1.13915831486453
ENSG00000072858	SIDT1	11.1177565320554	24.4966174733531	-1.13971685972281
ENSG00000102174	PHEX	0.260476518904164	0.574057322853648	-1.14004148112762
ENSG00000137078	SIT1	11.0066537856822	24.277784420757	-1.14126083676823
ENSG00000155592	ZKSCAN2	12.6153510514698	27.8342950725002	-1.14168319295559
ENSG00000181264	TLCD5	5.31612790381248	11.7316401143448	-1.14195699926904
ENSG00000166387	PPFIBP2	4.6627462574567	10.306934787678	-1.14436352206248
ENSG00000106328	FSCN3	0.704843203646274	1.55913760203034	-1.14537399636999
ENSG00000176928	GCNT4	0.400993877010052	0.888395885532774	-1.14762250371661
ENSG00000198286	CARD11	27.573541656598	61.1349894013486	-1.14871372957273
ENSG00000108924	HLF	0.169291281636295	0.375563548969452	-1.14954936876853
ENSG00000184205	TSPYL2	129.362670417111	287.441311690875	-1.15184605836652
ENSG00000124181	PLCG1	16.8557371836576	37.7597878633942	-1.16361093478323
ENSG00000109466	KLHL2	49.379474203935	111.285056766988	-1.17227650244966
ENSG00000257949	TEN1	0.0417018249477876	0.0945973239362864	-1.18168885172848
ENSG00000117143	UAP1	17.2435707865116	39.1265899410681	-1.18209082069405
ENSG00000205189	ZBTB10	122.014195070773	276.888657334001	-1.18225695534275
ENSG00000140450	ARRDC4	32.3604075945105	73.8340976604905	-1.19005744843302
ENSG00000180644	PRF1	5.2419776734007	11.9683852943944	-1.19104541123101
ENSG00000140254	DUOXA1	0.0504874203069077	0.115364913593293	-1.19220864911732
ENSG00000159388	BTG2	206.003408096711	471.180509922466	-1.19361165886691
ENSG00000076662	ICAM3	4.50585140653112	10.3096842333957	-1.1941285038626
ENSG00000140470	ADAMTS17	0.637369784272885	1.45901316045846	-1.19479036443512
ENSG00000120278	PLEKHG1	10.4344539954456	23.9364519301917	-1.19785420883146
ENSG00000244234	GMCL2	0.0369191455043173	0.0849487273754869	-1.20222317231454
ENSG00000187091	PLCD1	8.78218931868597	20.2354900327	-1.20423524619301
ENSG00000120327	PCDHB14	0.517110465188978	1.1969124755309	-1.21077325153589
ENSG00000003249	DBNDD1	0.508487149871787	1.17749509971384	-1.21143783501755
ENSG00000085563	ABCB1	1.27170395955109	2.95775187069182	-1.21773816393817
ENSG00000206549	None	0.0443667641216865	0.103537499609787	-1.22260214368682
ENSG00000146221	TCTE1	0.615090681059731	1.43550260435045	-1.22268492429912
ENSG00000173013	CFAP184	1.02201978995117	2.38864385526012	-1.22476863296996
ENSG00000153094	BCL2L11	54.7717026570408	128.308619745204	-1.22811545919919
ENSG00000117643	MAN1C1	2.87488044129192	6.73799673076839	-1.22881776905733
ENSG00000013725	CD6	8.55474024437513	20.0891552816454	-1.23162094763361
ENSG00000100068	LRP5L	17.4681639245734	41.1107201505138	-1.2347866694855
ENSG00000135127	BICDL1	3.31059013470416	7.80226001531329	-1.23680366795998
ENSG00000110448	CD5	5.27285841230663	12.4430854782081	-1.23868710815493
ENSG00000183779	ZNF703	49.0456921100216	116.114056896296	-1.24334430790314
ENSG00000170819	BFSP2	0.0508071432242654	0.120774391556384	-1.24921133279483
ENSG00000148680	HTR7	0.882206235406402	2.11297113156605	-1.26008519410705
ENSG00000102096	PIM2	41.5065543834972	99.4194769075639	-1.26018933928097
ENSG00000173011	TADA2B	18.9972732664993	45.5541264593107	-1.2617893853079
ENSG00000186310	NAP1L3	0.138319594833856	0.333633385392868	-1.27025811272465
ENSG00000105707	HPN	0.0888422707211562	0.214396753951581	-1.27096489067263
ENSG00000181744	DIPK2A	22.9244934121291	55.5966288785634	-1.27810755392651
ENSG00000170891	CYTL1	1.01341674947875	2.45884550727927	-1.2787535125788
ENSG00000105696	TMEM59L	0.0904055777858221	0.220166454873387	-1.28411098194401
ENSG00000139438	FAM222A	4.16399479417715	10.1473420523389	-1.28506171395832
ENSG00000176749	CDK5R1	4.23145802472114	10.3212155462174	-1.28638612873019
ENSG00000173585	CCR9	0.603436537089189	1.47547730821667	-1.28990777627273
ENSG00000154099	DNAAF1	0.99988912816895	2.44686278284482	-1.29109316217211
ENSG00000170525	PFKFB3	131.204821606386	322.09002804158	-1.2956432572498
ENSG00000112378	PERP	0.104908216474889	0.257631919131481	-1.29618367115996
ENSG00000148498	PARD3	7.47082983650177	18.4269715092968	-1.30247857501872
ENSG00000085063	CD59	17.0551846795765	42.11797612616	-1.30422573588441
ENSG00000105697	HAMP	0.806858382377341	1.99281327245922	-1.30441915244121
ENSG00000183918	SH2D1A	1.44988311939768	3.60599258103771	-1.3144598247915
ENSG00000084628	NKAIN1	0.0419075031309528	0.104624396224734	-1.31993882449144
ENSG00000090339	ICAM1	10.7745772232715	27.1001678881761	-1.33067052780382
ENSG00000119714	GPR68	1.29663222886789	3.29362737406525	-1.34490800652216
ENSG00000204248	COL11A2	3.59721104216134	9.14471486426053	-1.34605938450349
ENSG00000174255	ZNF80	0.0842595038298789	0.214219953123644	-1.34618153793306
ENSG00000256980	KHDC1L	0.0300827985158494	0.0765055255621214	-1.34662516627405
ENSG00000101210	EEF1A2	1.17595605641264	2.99385887038394	-1.34817206479726
ENSG00000116661	FBXO2	0.155947123567016	0.397040571757373	-1.3482294947431
ENSG00000112320	SOBP	0.377674282731549	0.963759683176188	-1.35153090171267
ENSG00000120217	CD274	1.46522311917512	3.74046836730811	-1.35209856019065
ENSG00000215252	GOLGA8B	15.20561137036	38.9512591729184	-1.35706614306182
ENSG00000189013	KIR2DL4	0.133914971845221	0.343430181609985	-1.35869956839258
ENSG00000240891	PLCXD2	27.2963941962601	70.4030109912566	-1.36692674491116
ENSG00000133985	TTC9	2.27937592391018	5.94989029322869	-1.38422418826553
ENSG00000187372	PCDHB13	0.454071217267327	1.18949868616802	-1.38936318326094
ENSG00000070915	SLC12A3	1.25159361382718	3.27894920194941	-1.38946734896676
ENSG00000074590	NUAK1	0.111979522987577	0.294562840153535	-1.39534050267057
ENSG00000109832	DDX25	0.337759219383739	0.891351985644648	-1.40000010005535
ENSG00000102984	ZNF821	1.86678638262886	4.94512967327515	-1.40545150379954
ENSG00000163564	PYHIN1	5.32207052637941	14.1375804104546	-1.40947569613564
ENSG00000131669	NINJ1	23.3378492877422	62.1201267643845	-1.41238915891847
ENSG00000152217	SETBP1	6.90850144827737	18.4649614901656	-1.41834554502299
ENSG00000183166	CALN1	0.16216574388792	0.434902628829488	-1.42322333452077
ENSG00000163600	ICOS	1.11857846493741	3.00213875296954	-1.42432419634338
ENSG00000011638	LDAF1	14.3431678879656	38.5352878317766	-1.42581646844493
ENSG00000152952	PLOD2	0.114118386463478	0.310924091212354	-1.44603115109679
ENSG00000196361	ELAVL3	0.111765465382703	0.304844416604778	-1.44759864643684
ENSG00000169989	TIGD4	0.0532500372232853	0.145446213202443	-1.44963129638017
ENSG00000135973	GPR45	0.0210043330310389	0.0573903990585964	-1.4501224306866
ENSG00000221946	FXYD7	0.378575544962509	1.03566241574909	-1.45190069449448
ENSG00000133026	MYH10	10.3979171523972	28.5061482435239	-1.45497854980099
ENSG00000113758	DBN1	35.6953607705035	97.9593349426911	-1.45644639604539
ENSG00000180440	SERTM1	0.243643120588114	0.669747676198724	-1.45884818267301
ENSG00000168672	LRATD2	2.54309227751004	7.02653532112542	-1.46622968143418
ENSG00000164292	RHOBTB3	78.1508159065509	216.010936522331	-1.46677151676931
ENSG00000184588	PDE4B	43.8018267264585	121.422989813381	-1.47097865955381
ENSG00000101665	SMAD7	36.6364034444753	101.574971799002	-1.47119517631346
ENSG00000133962	CATSPERB	0.0468471428654091	0.130807601508402	-1.48141341340755
ENSG00000107742	SPOCK2	49.1896368334272	137.585236216201	-1.48389935904584
ENSG00000124256	ZBP1	2.65374914361561	7.43128168705485	-1.48557905597419
ENSG00000130413	STK33	0.687100933167952	1.92497603921499	-1.48624654072698
ENSG00000241484	ARHGAP8	0.304825766691749	0.855906481323537	-1.48946831453518
ENSG00000177398	UMODL1	3.67106034090414	10.3298497584777	-1.49255053801435
ENSG00000204677	FAM153CP	0.532202898458103	1.49904681830347	-1.49399716968017
ENSG00000171119	NRTN	0.559977575929151	1.58094344242585	-1.49734479551037
ENSG00000198794	SCAMP5	2.14142632090052	6.06385619244016	-1.50166349971941
ENSG00000104140	RHOV	0.395142131485851	1.12413623988276	-1.50837330882351
ENSG00000162267	ITIH3	1.86155045116993	5.29864527775854	-1.50911883198919
ENSG00000187730	GABRD	1.61722332526921	4.62457815183422	-1.51580285390128
ENSG00000152669	CCNO	0.106839434533146	0.307600256330783	-1.52561246014933
ENSG00000139211	AMIGO2	1.43585478699451	4.15365877070287	-1.53247284973524
ENSG00000127074	RGS13	2.57804081420543	7.49694731953722	-1.54002816059592
ENSG00000138764	CCNG2	76.4850482836942	224.720698438903	-1.55488335897577
ENSG00000090097	PCBP4	4.64375421037438	13.6492078589126	-1.55545370696442
ENSG00000151240	DIP2C	0.912121755210085	2.69316487733926	-1.56200423377706
ENSG00000175040	CHST2	12.5098006071864	36.9480144495935	-1.56243804275008
ENSG00000145247	OCIAD2	2.68507441492746	7.9969590877093	-1.57448943508169
ENSG00000160183	TMPRSS3	0.260033475619171	0.780377522243811	-1.58547486187832
ENSG00000166183	ASPG	0.0645973393125311	0.197290047891878	-1.61077153415775
ENSG00000053524	MCF2L2	0.39926860455772	1.22087922486417	-1.61248895018778
ENSG00000020633	RUNX3	28.7547448406615	88.3169696634594	-1.61889063531331
ENSG00000143494	VASH2	5.69739797511309	17.5200813719421	-1.62063438545153
ENSG00000150907	FOXO1	51.9350468785298	160.882961018162	-1.63123120575783
ENSG00000089692	LAG3	0.43756732700099	1.35877065894356	-1.63472504862966
ENSG00000164342	TLR3	0.137280942897619	0.428155240971035	-1.64100261838331
ENSG00000050165	DKK3	0.0826826767130811	0.258513739176343	-1.6445839577274
ENSG00000124664	SPDEF	0.0595870443126542	0.186507027173473	-1.64615939652185
ENSG00000277196	None	0.0280071372786455	0.0876722181863265	-1.64632522258892
ENSG00000166313	APBB1	4.1574919921273	13.1680160113899	-1.66325260528114
ENSG00000173706	HEG1	19.7411191272065	62.9165593972597	-1.67223600016158
ENSG00000006118	TMEM132A	0.435606771024407	1.43917257075703	-1.72414131114919
ENSG00000121753	ADGRB2	2.62866508844337	8.72087407444976	-1.73014239692409
ENSG00000065989	PDE4A	16.0179830704436	54.4345324730024	-1.76482966661557
ENSG00000135631	RAB11FIP5	0.54006210565415	1.84505891616506	-1.77246965707531
ENSG00000144230	GPR17	0.25858354541474	0.889669950454013	-1.78263975038594
ENSG00000143845	ETNK2	0.632373334705859	2.17584901987402	-1.78273001285131
ENSG00000146072	TNFRSF21	16.6611728999737	57.9071226576271	-1.79725084667608
ENSG00000153902	LGI4	0.907399254196669	3.15652394778768	-1.79852731749073
ENSG00000198851	CD3E	6.53176558447993	22.8900722629526	-1.80917709670074
ENSG00000144647	POMGNT2	1.08929155677731	3.83097199001581	-1.81432032407666
ENSG00000164251	F2RL1	0.102196692203437	0.36188624600222	-1.82418777571612
ENSG00000236609	ZNF853	1.53424516573234	5.46887351736918	-1.83371465854139
ENSG00000135074	ADAM19	19.1067217756435	69.1484767180377	-1.85561720037523
ENSG00000055957	ITIH1	0.127146592489435	0.464812682814378	-1.8701566359317
ENSG00000134363	FST	0.749261655815604	2.74117042493828	-1.87125049948669
ENSG00000198133	TMEM229B	1.30580770824052	4.80811156908256	-1.88052791033904
ENSG00000183134	PTGDR2	1.16956520212964	4.30822639579929	-1.88112177221049
ENSG00000164056	SPRY1	21.7299746846781	81.4061885104162	-1.90545197876252
ENSG00000168283	BMI1	58.2018015726731	218.851036719884	-1.91081350221444
ENSG00000137502	RAB30	18.0826960368316	70.569524349016	-1.96443549381724
ENSG00000108370	RGS9	1.48500185823824	5.85352964878138	-1.97884208857531
ENSG00000164236	ANKRD33B	18.3187272508507	73.4434512826348	-2.00331458471744
ENSG00000144488	ESPNL	1.28494987233619	5.15653009114753	-2.00468850133568
ENSG00000069702	TGFBR3	4.65685977819856	18.7467325923675	-2.00920981993765
ENSG00000198934	MAGEE1	0.393237546110999	1.59380740785994	-2.01900432668253
ENSG00000159958	TNFRSF13C	23.6552882397523	96.0243460553738	-2.02123749355394
ENSG00000126266	FFAR1	19.4886431947698	80.744977087559	-2.05073886346785
ENSG00000096433	ITPR3	8.14023635103135	34.3653013225357	-2.07781002055405
ENSG00000127955	GNAI1	4.57008058650031	19.4666396030815	-2.0907123522938
ENSG00000177238	TRIM72	1.2350309953928	5.30477163374159	-2.10274339621542
ENSG00000135083	CCNJL	2.82049320786288	12.7853909022258	-2.1804769025514
ENSG00000198729	PPP1R14C	0.343708379862569	1.55964966653348	-2.18196507151578
ENSG00000144152	FBLN7	0.360892705737074	1.67371450418314	-2.21341157018191
ENSG00000170074	FAM153A	1.33122448933238	6.22376965269002	-2.22503478708074
ENSG00000115525	ST3GAL5	14.7288364022712	68.8694432545082	-2.22522055418489
ENSG00000107187	LHX3	0.541832469702356	2.59488638701298	-2.25975261806441
ENSG00000188822	CNR2	7.39886949849302	35.7311840722058	-2.27180696542534
ENSG00000141753	IGFBP4	3.20514837096189	15.6979262938214	-2.29211094281302
ENSG00000120875	DUSP4	1.82573610620506	9.28511031691152	-2.34644079925242
ENSG00000157985	AGAP1	1.74342268171845	9.44140456510503	-2.43707911621609
ENSG00000177839	PCDHB9	0.0805933233616433	0.464807562750934	-2.5279013117984
ENSG00000156804	FBXO32	10.1481931375392	59.2321966025522	-2.54515870715978
ENSG00000178498	DTX3	1.7911292254521	11.4486603672469	-2.67623746230373
ENSG00000168758	SEMA4C	3.62526264178031	23.2234458430834	-2.67942462805742
ENSG00000129596	CDO1	0.175641512735337	1.13072504040327	-2.68654238016433
ENSG00000130635	COL5A1	23.3151797282402	162.377523085508	-2.8000104869629
ENSG00000006432	MAP3K9	1.40549417717036	10.2548991032916	-2.86716391549212
ENSG00000145362	ANK2	0.444615245114049	3.69769120095731	-3.05599542648862
ENSG00000131711	MAP1B	1.43178976348634	13.2755454470539	-3.21287956220597
ENSG00000111249	CUX2	0.283589257700587	2.77058519342963	-3.28831593977009
ENSG00000176678	FOXL1	0.0711143151062311	0.71356533347931	-3.32683362323353
ENSG00000174607	UGT8	0.14625730882606	1.57036372768396	-3.42451812836395
ENSG00000172380	GNG12	0.199811102482997	2.53208246099424	-3.66361573535079
ENSG00000198795	ZNF521	4.89713836623106	73.9048461533389	-3.91565810476419
ENSG00000180543	TSPYL5	0.494197296764288	8.972284078565	-4.1823162751256
ENSG00000181215	C4orf50	0.087427762024196	3.24807908566601	-5.21535148073307
ENSG00000112414	ADGRG6	0.0660501627732012	25.0700048027742	-8.56818444038135

## Sheet: S7-DRP
Table S7. DRP: Cohort-normalised log2 area under the curve
Drug	I_002	I_003	I_005	I_007	I_010	I_015	I_019	I_020	I_021	I_023	I_024	I_025	I_029	I_030	I_035	I_038	I_044	I_045	I_050	I_057	I_058	I_060	I_061	I_062	I_063	I_064	I_069	I_070	I_071	I_072	I_076	I_077	I_079	I_081	I_082	I_087	I_088	I_091	I_093	I_094	I_096	I_099	I_100	I_106	I_107	I_112	I_115	I_117	I_124
A1331852	0.538362856369476	0.40789315047181	0.608486768723276	0.738009779187872	0.541287730552173	0.633069496296079	0.408306144478171	0.724960587720539	0.807043036944262	NA	NA	NA	NA	NA	0.567291269016857	0.569849430817923	0.453083050019175	NA	NA	0.607491107925988	NA	0.521114888234255	NA	0.661212345431481	NA	0.663066996444473	0.483948130017164	0.498023938438503	0.553238721699022	NA	0.431039794221855	0.48185268523506	0.664306989004597	0.508423048475468	0.487933864441098	NA	0.815309410408782	NA	0.515719473594556	NA	0.554119564777262	NA	0.487172364346623	NA	0.926816231031904	0.55529601733217	NA	0.590966902149343	NA
Asparaginase	0.363820411801723	NA	NA	0.577170468750689	0.34179414702807	0.474936606998997	0.505357141319415	NA	0.585767400803734	0.644687583220807	0.731026105426274	NA	0.653429028402084	0.525478041729431	0.416207312608468	0.523196961874444	0.37368815200203	0.711801007494135	0.636492229019361	0.503343927535854	0.792573871052611	0.564722857061252	NA	NA	0.520505534116707	NA	0.402297781831725	0.509307040261367	NA	0.773091128115979	0.405032715532408	NA	0.544023672479507	0.496729337126516	0.289108366921541	0.736687329083202	0.529614223824445	0.42829452972787	0.315948364709216	0.575823341331542	0.506801644657482	0.941210234434538	0.437143886178528	0.707028725622757	0.50329344842503	0.509621878009651	0.683912553614703	0.58450786579631	NA
Azacitidine	0.584836045533764	0.669268272035929	0.587737796576754	0.824753979878046	0.588962597753419	0.591474897474737	0.566350244651497	0.657065078294072	0.839723013685524	0.73646525793967	NA	0.694612761848566	NA	0.70983648788423	0.712020237258651	0.795416244262471	0.625362446807676	NA	0.622909277365951	0.668055164279148	0.78939016453827	0.666827192908935	NA	0.583572960772941	0.703014216185874	0.833740908305661	0.599534998330374	0.585381835731464	0.583072515132511	0.740880369993507	0.575160500370696	0.708485388640249	0.584719461088831	0.620762939220048	0.603361506762886	0.786576827076778	0.811180150851152	NA	0.591509753984875	0.691622497803781	0.595052180643386	0.827245632721711	0.623278951110734	0.661008073813945	0.770625392032998	0.746048714553489	0.794347698449635	0.750646812374719	NA
Birinapant	0.489914820789564	0.755116533424469	0.597087232756323	0.562833188196256	0.535694051057354	0.497443560645872	1	0.568606865492669	0.807998789314132	0.599004366143993	NA	0.7445726969971	NA	0.656004405117238	0.530827862771469	0.611309025880162	1	NA	0.505647540117953	0.673155688133097	0.817874487771375	1	NA	1	0.568678451351068	1	0.611498227894527	0.702656700698836	0.64884635594297	0.583557004573028	0.856846488815409	NA	0.388078129754072	0.435159105344324	0.766208918961882	0.661212923867884	0.785742722691981	NA	0.535099264769107	0.605815338522943	0.573295596214521	0.670757985302277	0.57192346145553	NA	0.702139660173038	0.627949744891441	NA	0.675812033284077	NA
Bortezomib	NA	NA	0.385641219617398	0.505124231504031	NA	NA	NA	0.450510041121784	NA	0.628331028324412	0.414231499669169	NA	0.424986153062455	0.377876525875352	0.365878052885078	0.74743390654739	NA	0.414086667382992	0.406341523438204	NA	0.479324135129261	NA	0.460090447608005	0.376366139578705	0.417113020471777	NA	NA	NA	0.355723173500932	0.414381946318871	0.356980481351548	0.352451059838401	0.304709344159153	0.387068997643646	NA	0.756332135230323	0.388247609151196	0.568883710697166	0.365158183508781	0.407144197396596	0.541207066188757	0.561579442562823	0.506678107605338	0.474118328853945	0.569835440874013	0.389898254680581	0.490392622820298	0.597356150898853	0.350659374695836
Cytarabine	0.626737571300038	0.777760394314089	0.6585708260125	0.958018468859624	0.656756208797865	0.822393499976727	0.664236772293753	0.73096620014758	0.815192629946792	0.60067337040071	0.756829648446745	NA	0.585865039702634	0.693740089921372	0.712240014797072	0.726498748657327	0.715202187160226	0.524326525797153	0.548116437071152	0.706449036004646	0.643941152469098	0.65889716365184	0.731565052904608	0.669017159161133	0.615547013513155	1	0.819758821794705	0.691131982375187	0.869138508299566	0.615240935552843	0.703621574744934	0.750483052270195	0.717119370072394	0.70241862452367	0.682060302714868	0.76672611387981	0.839170676776867	0.677487278175592	0.661037252653149	0.562324451455788	0.553953634879262	0.76481064453991	0.747951631259916	0.999509822437868	0.817490247825439	0.639826332529804	0.705379654108635	0.736746446370008	0.685672061744896
Dasatinib	0.792785410027326	0.795387060555075	1	0.950730188258137	0.790289371037653	1	0.658090503274531	0.869034951948318	0.903143827416405	0.688005547088323	0.72816942751781	NA	0.62858597512281	0.569512376709317	0.809615491387436	0.884279373130862	0.636365848189142	0.759694621858979	0.69652576733708	1	0.702198659005212	0.761055886713853	0.885834395885468	0.939541180739932	0.610086432314547	0.895600904677111	0.836088711393279	0.845181570999053	0.884474985245766	0.541848125066237	0.843383322295682	0.760777209528425	1	0.730672088318153	0.827565490703922	0.917635283937113	1	NA	0.827276702375894	0.712547602056974	0.908015249351271	0.859577463741415	0.853460275989232	NA	0.89438184813046	0.864135966895795	0.911866114985297	1	NA
Daunorubicin	0.351134717727948	NA	0.39494262251371	0.517419855858668	NA	0.412983090358522	0.418978281862244	0.463410290677821	0.487391588731099	0.476170775751647	0.525267134492511	NA	0.426447148865474	0.50194012043616	0.436630317899042	0.418833991571135	0.413998893200346	0.473546547218994	0.48389234442441	0.474729030361746	0.492843409879425	0.374099581557669	0.490313123921224	0.359704966252103	0.463986116758028	0.53473537341051	0.422966416441234	0.41004863674206	0.409156644022624	0.509896656009545	0.415359314217092	0.441023593480534	0.453166034946262	0.454655824972982	NA	0.629215050258959	0.472675199417358	0.575179455128608	0.371021994564995	0.462737485918464	0.3617972005862	0.698257592707159	0.41631920034294	1	0.506550126031797	0.401473663690634	NA	0.491606190396666	0.508563712613109
dCBP1	0.492053761088162	0.560868964997046	NA	1	0.554507012735773	0.610027780092221	0.758753021284523	0.807109631496224	1	0.371785037109054	NA	0.638463712554832	NA	0.543908298003966	0.639683229547595	0.686268810553967	0.575722535472137	NA	0.418574379973874	0.889102877541807	0.868577023484443	0.745756868716192	NA	1	0.799017681345029	0.561686879425876	0.726390238615089	0.625736286399451	1	0.918887897675536	0.622748425805307	0.556247428307366	0.699551860527414	0.737201320515696	0.428844731319195	1	1	NA	NA	0.845668496868564	0.674463680688706	0.666466228350383	0.864078115676385	0.63216364376946	1	0.634285820199327	0.983323246240616	0.886781017253764	NA
Dexamethasone	0.560080836452375	0.690358513285316	0.707992651947567	0.848653839322385	0.482408885516763	0.651570141282272	0.363019344294477	0.735772315780996	0.672483488403113	0.565938252446404	0.562530443111319	NA	0.515850655510958	0.642188818038182	0.512438619076402	0.541602465974313	0.530896658354593	0.425267708613596	0.60670564146167	0.723315683856303	0.716298463037656	0.542996087536237	0.702412819741071	0.715330932883978	0.509447503404753	0.874532513994301	0.554137185456579	0.405753365480024	0.703117028294239	0.485223031927408	0.466051779823114	0.624149000006247	0.42468354614353	0.451638969684906	0.472484003401578	0.866923267306889	0.833657503493532	0.531230977093732	0.448346630639333	0.404392035925392	0.363799796845061	0.875132458727458	0.572889711459411	1	0.806974380462673	0.823297663891116	0.78230581706737	0.60738483386052	0.409171318419368
Doxorubicin	0.503337532063186	0.534778231780951	0.506102657607664	0.629030815425629	0.493661389291108	0.545013101428043	0.481807065774371	0.596605756260856	0.581311010362381	0.571973008483368	0.571803040693762	NA	0.493568490410431	0.579251258196392	0.552503663100853	0.558887977281863	0.527034813164333	0.529844133569142	0.518494126823601	0.54049601872521	0.540458859718251	0.48298787781976	0.665039214706544	0.428598662981486	0.546925018958232	0.575138306718924	0.52030139034191	0.507352654529323	0.561543005793064	0.53786151154696	0.563915644911309	0.55655249908543	0.526994723905721	0.56063888360334	0.483052460428185	0.644785710716244	0.565912330444426	0.65537973088479	0.497439593158227	0.539327718401705	0.437754748103161	0.627579806394632	0.560963435757691	0.604739592969592	0.622471345607402	0.603372787506646	0.610922999603571	0.606820428565692	0.570363262158146
Entinostat	0.52855566558983	0.6214984759823	0.55174968161473	0.746543386935493	0.638621116105697	0.664422691973971	0.545198239980789	0.647046155283872	0.676314685157183	0.563330948240481	NA	0.760506670839478	NA	0.639035948818384	0.63707173653471	0.675727636501907	0.566911442017248	NA	0.63414590780605	0.741654979596418	0.708273514866883	0.497488880258391	NA	0.560715846109755	0.622174487859805	NA	0.651498930807108	0.637295738737898	0.615323131452215	0.60602504190687	0.531683298891725	0.529248019576369	0.592869486493128	0.446004292075018	0.515909744498843	0.715327182027047	0.755146875572248	NA	0.618978692059167	0.639057501949852	0.584722058704509	0.771291789250802	0.604636594001343	0.64655243824309	0.795589654415875	0.599200454000521	NA	0.664374456423176	NA
Etoposide	0.639296877687802	0.73488809038322	0.674006422128224	0.957775199283358	NA	0.712777069959171	0.696546210970397	0.827221574091897	0.926366153107261	0.680616802832494	0.84348904237388	NA	0.730803295471385	0.686072613339515	0.787744267199588	0.727221200653559	0.717920777312051	0.638087213795677	0.692140819945547	0.683315962130847	0.733508504879533	0.680688045088783	0.685418701022178	0.625001827142062	0.661122181193808	0.936049574421679	0.755338862487568	0.74027144531141	0.72709260403374	0.593614384339842	0.840983314139058	0.796772248459766	0.980512137902186	0.728624259514066	0.553027886244766	0.804945777434173	1	0.731649782323738	0.675805970474008	0.611562771583228	0.57093537261215	0.859476684636546	0.670250812354324	NA	1	0.814872538939925	0.745064078131487	0.773074432638237	0.750864192566838
Gemcitabine	0.62341795491587	NA	0.532302773311377	0.842812387450719	NA	0.824872591228518	0.859395303084381	0.930790798731344	0.934709081484306	0.499192478573538	NA	0.725106516577718	NA	0.818197157672544	0.714673748332469	0.709947905800956	0.931898872366695	NA	0.424378854540098	0.677187018839499	0.710271887052446	0.815335358947777	NA	0.871755435722925	NA	0.978840005599815	0.719556221809312	0.717424808536975	0.845357054915299	NA	1	0.930095454866456	0.887859017418706	0.953139894241409	NA	0.702430422567437	0.929147482740144	NA	0.760781889923143	0.558342245326616	0.613569778490953	1	0.882206158803085	0.84375	1	0.84777165081659	NA	0.812076903339326	NA
Idarubicin	0.341069678195032	0.393351622611464	0.347066551658712	0.484029666495976	NA	0.369466141631494	0.365635530516038	0.379991009411437	0.435467944261373	0.41141330217047	0.605286842185064	NA	0.406165416093672	0.495098513858023	0.405249063312239	0.42765929761871	0.379906839946128	0.402375673312032	0.453754349741482	0.390826596232595	0.47521139826933	0.345271553859831	0.502167429512752	0.335871043165509	0.388063497873082	0.519269019920493	0.415062408269456	0.390085766911805	0.361188489356296	0.404789857050756	0.384351158843727	0.381084604171981	0.412299815570728	0.402463187771112	0.358476466979199	0.558402550161553	0.450130736092281	0.481675947675823	0.327539215639119	0.389720265977803	0.317028253489405	0.619695183964595	0.354044044459338	0.473534214483472	0.487273538105098	0.398985151243608	0.442040509316353	0.554040327397207	NA
Idasanutlin	0.464922236413516	0.529388986512766	0.507387440506691	0.557156581182982	0.432428699234834	0.485839515120202	0.461531000860922	0.500045505634476	0.670630541907501	0.49134224264343	NA	NA	0.510516528913159	0.494280321916937	0.49871971473067	0.506688017173461	0.536056447430175	0.349346213288591	0.427172306094577	0.618310552554409	0.531853127772825	0.593028056337183	0.772007096254711	0.473985246625756	0.421291484438568	1	0.475531241355498	0.47880286875529	0.507578358109222	0.462480881160154	0.524290011563148	0.527475236776925	0.642896810140609	0.555113038491482	0.497524189968009	NA	0.65472324733259	NA	0.446806664497262	0.441129274496059	0.447725229219217	0.580843745529443	0.469468772259028	NA	0.761067314040602	0.52469211419302	0.488919810671134	0.581121354524537	0.459240404513861
Methotrexate	NA	NA	1	1	NA	NA	NA	1	NA	0.938932593514058	0.955365480188945	NA	0.98255918619367	0.917813103554518	0.787987421461362	0.897971347086985	NA	0.791203072832957	0.96546462450526	NA	0.856892541787985	NA	1	0.937513957344247	0.887341202535123	NA	NA	NA	1	0.733364267961798	0.79534115041956	1	1	0.767130766482914	NA	0.969181973052212	1	0.870323012300812	1	0.826336599344961	1	0.939847629794768	1	NA	1	0.783948346013003	NA	0.961099250967911	0.887628115739862
MI-503	1	0.616764085276695	1	1	0.836442627832588	1	1	1	1	0.907025174938846	0.956356411372651	NA	0.885944682880493	0.960433934411568	0.903995935262051	1	1	0.958077821117882	0.93155588161966	1	0.898565613244628	1	1	1	0.866671948721744	1	0.949489320635531	1	1	0.962612658626123	1	0.94620451132561	0.971156474132454	0.844795692321489	NA	1	1	0.953421562159549	1	0.907203914435131	0.926719918248876	0.968335693745979	0.855749465863533	0.886140875076026	0.88270244956438	0.916534900992828	NA	0.960255771235369	0.959678183763834
Navitoclax	0.402928629623595	0.413380159976337	0.365667120088545	0.450120855527757	0.387591941970218	0.41010552170639	0.424533587571369	0.414399496828569	0.438497526020094	0.353746307951892	NA	0.588433862512088	NA	0.382266279924082	0.406110099121757	0.451084314986188	0.399438607795708	NA	NA	0.473783689306263	0.531495745617512	0.387735559523537	NA	0.37117200934967	0.39744674770591	0.495810073994293	0.398268803569114	0.421161680031015	0.360168700107165	NA	0.395297242890639	0.407507499419791	0.404195831077647	0.430081501108431	0.396852811213237	NA	0.416664211395622	NA	0.442517618075374	0.385963468263315	0.38962572179566	0.457239365559232	0.373789321697694	NA	0.458788675596607	0.367841119529646	NA	0.500496055210995	NA
Panobinostat	0.404702456624672	0.336247897151719	NA	0.557752180785	0.447745046258186	0.444088871537105	0.387117395697419	0.962006388421001	0.491628771549224	0.537379367710848	0.660860365071587	NA	0.51716219392446	0.54405370643184	0.44178071426597	0.48270753578769	0.422633477800612	0.469759897254407	0.495782341994051	0.45680468453546	0.583873472074451	0.446182999569561	0.601497828997219	0.860366517150833	0.532383515008516	0.853621047324115	0.48334299952633	0.434840487884392	NA	0.537880651208228	0.426308227498983	0.432481411046199	0.44866542139108	0.428861687252308	0.284139581377987	0.955846519017908	0.614028679856495	0.568120299268885	0.406441216750799	0.828889547630725	0.399844467354486	0.737375040401607	0.418733094577301	NA	0.612983549356122	0.451313928940664	0.573658355376427	0.535738144574796	0.520595960043357
Ribociclib	0.523993157049743	0.632432879801796	0.658174349002138	0.8687378139538	0.53277711273366	0.589644693718879	0.600639360151899	0.567232692591006	0.807801200581171	0.697606082261168	0.765426193901474	NA	0.667362824369854	0.672818054510239	0.65887720744638	0.735487964038323	0.633033612112847	0.6141618169051	0.704949698513081	0.629922800609846	0.674727725085495	0.596401271766543	0.70098569690515	0.634477979766227	0.645157446367361	0.698074518807426	0.672146424275334	0.645919194142378	0.649231049202381	0.606875908730024	0.634333565340876	0.572242247764325	0.771438645536613	0.693151229540194	0.54375286062422	0.754894241954563	0.760652628656295	0.641516372168167	0.602320811333699	0.630480410451744	0.560207212071961	0.71589098708725	0.611363171686065	0.661700857611558	0.720888935957208	0.563279718800903	0.62897911538147	0.723482340274394	0.659828627934083
Selinexor	NA	NA	0.629066358071669	0.724688873661158	NA	NA	NA	0.67684760372234	NA	0.612274180356837	0.712850015743135	NA	0.568312629500638	0.569986214344494	0.611424593135544	0.660618876226348	NA	0.565899838804912	0.657306055101677	NA	0.567077282877855	NA	0.613439305145823	0.601188251284881	0.560604474737694	NA	NA	NA	0.613998977354416	0.554349272129114	0.675084019346351	0.676371435918177	0.847521725739802	0.802983807967936	NA	0.745928336577772	0.777738710872944	0.624057595556976	0.601849949827783	0.515380356426581	0.612986270590769	0.753230321839802	0.672854108426415	0.660729604453019	0.74974215640509	0.712531605330333	0.644256619533508	0.750531726542607	0.618738264422974
SNDX-5613	0.73999956134084	0.909582718860234	0.921892535496266	0.992156845700322	0.919322254342592	1	0.838117199106897	1	0.897958647421339	0.843550134511437	0.977662791577726	NA	0.957910544098004	0.940898011124629	0.903390778036377	0.990654331121461	1	1	0.907844522566753	1	0.927970361951452	0.920101344414581	1	1	0.85109391613642	1	0.911169747120991	0.867349527064626	1	0.886396975512311	0.972830144789749	0.913228412118162	1	0.858494329765478	0.842819968996201	1	1	1	0.908076847540057	0.857425919694408	0.874885133018635	1	0.719214414423585	0.929378915339357	1	0.998616346111078	0.925702635077891	0.880263819655317	0.896999714706028
Venetoclax	0.383219255693886	0.412311587903871	0.420395560335807	0.572926049779857	0.364698318756774	0.386776059786816	0.643050521106088	0.386314156472522	0.542334203844592	0.509635756064501	0.605311068140091	NA	0.454921432078362	0.422400111384109	0.426783977613436	0.386698738183855	0.446346955187118	NA	0.288169437003316	0.520673459584367	0.494200004643245	0.479220212081568	0.496714155091251	0.411634552548316	0.393105506947459	0.701649164437479	0.467649638522338	0.519886305080555	0.313362308382685	0.379412884645462	0.400445474307227	0.443629670875152	0.583969632373867	0.519164734478436	0.341959072047849	0.632818392784532	0.455883826483382	0.363733538565429	0.430503257204056	0.360420774552958	0.419466599665916	0.473777025486299	0.343475497748763	0.321474069892271	0.548981567960608	0.403507536831994	0.501816951412911	0.502311647945932	0.338924337594489
Vincristine	0.445913102805976	0.541909520149286	0.398134184445289	0.559134308639134	0.409313158692352	0.461482301276406	0.386909704389628	0.567313630359532	0.604063606309613	0.682770208053215	0.602753320634225	NA	0.508433703727349	0.67372545117971	0.468368844429513	0.586517889081651	0.494183206297733	0.537145255848742	0.427515813186997	0.790380410584606	1	0.55330710201971	1	0.416048758766707	0.62869927965162	0.746954481768751	0.507508171051242	0.408523445037141	0.548433867619954	0.686284123401982	0.490367904710033	0.611886745214729	0.517415596683549	0.578856852547226	0.480708263567881	0.992257959457238	0.892652300787987	NA	0.485948234509293	0.553357296776133	0.480531806601233	0.791188409506227	0.600630073586795	NA	0.705068227740985	0.589126984499402	0.834893947748967	0.684302757800243	0.635512808521296
Vorinostat	0.589152728188986	0.567432205103943	0.598375168810195	0.759432165609394	0.601839731037917	0.645096830749721	0.555417807235076	0.657289656436977	0.688862137935601	0.650816511521273	0.71910561367475	NA	0.574064340079133	0.618448336417179	0.622684893658866	0.631765626472937	0.593590029664355	0.647870942450395	0.639738599396459	0.629775601332567	0.655361227796969	0.626560635282526	0.657395883734231	0.601157389643527	0.633072803214526	0.695195917846025	0.656659829905248	0.60589841774045	0.616730667567092	0.617064002158025	0.596218766897953	0.646788426316911	0.675647111355294	0.606092363756454	0.426546172509301	0.740449366938077	0.759354318962395	0.635495506066682	0.610921764861853	0.628359736504024	0.600241887419887	0.722686475997168	0.588624521316973	0.617168882929856	0.851241840639453	0.613320557371108	0.689645849598396	0.649279594270118	0.632187233513445
VTP-50469	0.701130931978948	0.902634070682742	0.984827582266321	0.961213451018985	0.891847042038852	0.99648018466473	0.898554200200417	0.97281931850956	0.921043082756791	0.676500101445389	NA	0.63274397276223	NA	0.849390374599927	0.930474588251926	0.887972196765661	1	NA	0.83495827425811	1	0.980152786045348	0.912579593369045	NA	1	0.866444051123959	1	0.883428129699887	0.83866224812039	1	0.856060511723914	0.976174996183506	0.890686901630721	1	0.833644964224182	0.744067654896447	0.872519764792837	1	NA	0.815622768794609	0.885598960715492	0.790658495937982	0.943584330798675	0.694517236941175	0.890849302007974	0.965179042698047	0.960200725491453	NA	0.8540740767623	NA
[truncated: 11 more columns]
